# Supplementary material for: A Haloarchaeal Small Regulatory RNA (sRNA) Is Essential for Rapid Adaptation to Phosphate Starvation Conditions
Source: Front Microbiol. 2019 Jun 5;10:1219. doi: 10.3389/fmicb.2019.01219 (PMC6560208; doi:10.3389/fmicb.2019.01219)
Supplement: Supplementary file 1 [file Table_1.XLSX]

## Sheet: Tabelle1
	Supplementary Table S1. List of oligonucleotides used for probe generation and construction of gene deletions.
	Identifier	Strand	Sequence (5'-3' direction)	Application
	HVO_A0480	fw	CCACGCGCTGAATGGCGTCTCC	Northern Blot
		rev	GAGATGCGCGCCGCCTGCTG
	HVO_2377	fw	CGCATCCGCGAGGACACCACC	Northern Blot
		rev	GGGACGCCGGCGAGGTTCG
	HVO_1650	fw	GGCGACGAGGTCCGGTACGTCC	Northern Blot
		rev	GGTAGATTGCGGCCTTGATGGCC
	HVO_B0291	fw	CGCGCCCCACGTCGACCTC	Northern Blot
		rev	CGCGGTCGCTTCGTCGTCGAC
	HVO_0416	fw	ATGGCCTCAGCACCCAGTGACGAC	Northern Blot
		rev	TCAGGCCTCCGGCACCCACC
	HVO_A0477	fw	CTTCGCTTCGAACACGTCGAGACGGGAC	Deletion
		rev	TTACCCGAACTTGCCATCTTGCGCCATCACGTGGACTGACCC
	HVO_A0480	fw	GTGATGGCGCAAGATGGCAAGTTCGGGTAACGGTCGGGTTC
		rev	CCGCCCGGAGCGTCTGTTCGAGAC
	HVO_2375	fw	CGGAACGGGGCGTCAAGAACAGC	Deletion
		rev	CGACGCGCTGGCGAAAGACCGCTGTCCGAGTTACGC
	HVO_2378	fw	GCGGTCTTTCGCCAGCGCGTCGAAGACTACATCACCGG
		rev	CCCCGATGCGTTCGAGGTCGG
