# Supplementary material for: A Haloarchaeal Small Regulatory RNA (sRNA) Is Essential for Rapid Adaptation to Phosphate Starvation Conditions
Source: Front Microbiol. 2019 Jun 5;10:1219. doi: 10.3389/fmicb.2019.01219 (PMC6560208; doi:10.3389/fmicb.2019.01219)
Supplement: Supplementary file 2 [file Table_2.XLSX]

## Sheet: Tabelle1
Supplementary Table S2. Summary of the DNA microarray comparison of the transcriptomes of the sRNA132 deletion mutant and the wildtype after 30 minutes phosphate starvation.
The results of four biological replicates (two with dye swap), average ratios and their standard deviation, and the genes represented by the respective spots are listed.
Spots without gene information represent oligonucleotides, that are directed against a single gene, which is included in the BCR name (e.g. 1_8_22_sRNA308 = sRNA308).
BCR name	Block	Column	Row	Identifier	Replicate No. 1			Replicate No. 2			Replicate No. 3, with dye swap				Replicate No. 4, with dye swap							Genes on fragment
					Print_21_001			Print_21_002				Print_21_003				Print_21_004
BCR Name	Block	Column	Row	Name	Ratio 001	Red Δ132	Green wt	Ratio 002	Red Δ132	Green wt	1/Ratio 003	Ratio	Red wt	Green Δ132	1/Ratio 004	Ratio	Red wt	Green Δ132	n =	Average Ratio	Standard deviation	Genes on Fragment
5_4_18_434-G10	5	4	18	434-G10	5.25824	4643.26	883	4.52811	8245.77	1821	2.58072	0.387489	1971.69	5085					3	4.12236	1.38411	FS434-G10 HVO_B0191(475/1425)_(109)_HVO_B0192(312/312)_(1)_HVO_B0193(372/372)_(352)_HVO_B0194(58/1185)
3_19_6_458-E03	3	19	6	458-E03											4.06806	0.245818	1285.64	5232	1	4.06806		FS458-E03 HVO_B0343(227/1434)_(63)_HVO_B0344(465/465)_(108)_HVO_B0345(540/1137)
3_13_3_p5	3	13	3	p5	5.22865	39758.4	7604	5.05257	22473.1	4448	0.977568	1.02295	21451.4	20974	3.07765	0.324924	20437.5	62909	4	3.58411	1.99261	#N/A
2_5_22_sRNA79	2	5	22	sRNA79											3.50421	0.285371	1268.64	4448	1	3.50421		#N/A
7_9_13_444-E05	7	9	13	444-E05							3.40565	0.293629	1646.35	5611					1	3.40565		FS444-E05 HVO_0236(933/1131)_(77)_HVO_0237(257/1338)
7_20_13_445-C05	7	20	13	445-C05							3.35493	0.298069	1621.62	5437					1	3.35493		#N/A
3_5_21_p5	3	5	21	p5	4.01927	26921	6698	5.0916	22473.8	4414	1.13604	0.880254	14464.6	16437	3.04699	0.328193	20635.6	62858	4	3.32347	1.68045	#N/A
8_3_13_444-B01	8	3	13	444-B01							3.29878	0.303142	1693.28	5590					1	3.29878		FS444-B01 HVO_B0109(1029/1182)_(168)_HVO_B0110(67/1035)
5_22_13_445-G06	5	22	13	445-G06							3.19841	0.312655	1458.63	4669					1	3.19841		FS445-G06 HVO_B0342(753/1083)_(82)_HVO_B0343(687/1434)
3_14_14_443-C03	3	14	14	443-C03							3.15364	0.317094	1479.56	4669					1	3.15364		#N/A
1_2_3_sRNA308	1	2	3	sRNA308	4.69922	41854.9	8907	1.05849	22462.1	21222	3.29878	0.303142	16148.3	53277	3.04093	0.328846	20658.2	62827	4	3.02436	1.49949	#N/A
1_8_22_sRNA308	1	8	22	sRNA308	4.64583	41868.4	9012	1.10568	22566.8	20407	3.21799	0.310753	10295.4	33105	3.04396	0.328519	20728.1	63113	4	3.00337	1.45449	#N/A
2_17_12_447-B04	2	17	12	447-B04											2.96432	0.337345	1303.29	3863	1	2.96432		#N/A
5_14_12_446-C10	5	14	12	446-C10							2.93635	0.340559	1655.87	4861					1	2.93635		#N/A
3_19_13_445-A07	3	19	13	445-A07							2.85139	0.350706	1647.62	4700					1	2.85139		FS445-A07 HVO_0608(515/1044)_(219)_HVO_0609(648/648)_(4)
7_19_13_445-A05	7	19	13	445-A05							2.82584	0.353877	1695.82	4791					1	2.82584		FS445-A05 HVO_B0125(59/1251)_(27)_HVO_B0126(543/543)_(99)_HVO_B0127(796/954)
1_22_14_443-C12	1	22	14	443-C12											2.76849	0.361208	1189.53	3293	1	2.76849		FS443-C12 HVO_C0054(140/1035)_(1004)_HVO_C0055(228/228)_(331)_HVO_C0056(5/213)
2_14_1_HVO_1359	2	14	1	438-D08	3.66867	2025.07	552	2.90507	3959.66	1363	1.72897	0.57838	1911.45	3305	2.7585	0.362516	1795.25	4953	4	2.7653	0.797842	FS438-D08 HVO_A0027(200/552)_(136)_HVO_A0028(882/882)_(96)_HVO_A0029(21/231)
2_1_12_445-B12	2	1	12	445-B12											2.69531	0.371015	1268.31	3419	1	2.69531		FS445-B12 HVO_0654(29/270)_(102)_HVO_0655(1026/1026)_(38)_HVO_0656(161/726)
8_6_17_436-H09	8	6	17	436-H09							2.67711	0.373537	2222.2	5945					1	2.67711		FS436-H09 HVO_0694(259/714)_(210)_HVO_0695(171/171)_(107)_HVO_0696(867/900)
7_1_20_431-A01	7	1	20	431-A01				2.6212	2875.27	1097									1	2.6212		FS431-A01 HVO_1862(192/1140)_(449)_HVO_1863(246/246)_(306)_HVO_1864(325/786)
7_11_13_444-A09	7	11	13	444-A09							2.60631	0.383684	1933.01	5034					1	2.60631		FS444-A09 HVO_A0533(245/591)_(3)_HVO_A0534(723/723)_(124)_HVO_A0535(749/1251)
7_21_13_445-E05	7	21	13	445-E05							2.60201	0.384318	1626.69	4232					1	2.60201		FS445-E05 HVO_2292(797/1023)_(202)_HVO_2293(798/798)_(68)
4_6_17_436-H11	4	6	17	436-H11							2.56811	0.389392	1713.58	4404					1	2.56811		FS436-H11 HVO_A0077(830/1353)_(62)_HVO_A0078(540/2334)
6_10_22_sRNA58anti	6	10	22	sRNA58anti	3.71628	22713.2	6112	2.65278	9154.16	3451	1.95878	0.510522	4442.49	8706	1.92886	0.51844	20640.5	39822	4	2.56418	0.837718	#N/A
6_14_12_446-D10	6	14	12	446-D10							2.54736	0.392563	1735.77	4420					1	2.54736		#N/A
4_17_18_436-B03	4	17	18	436-B03							2.19919	0.454713	1877.2	4129	2.89421	0.345518	1784.14	5164	2	2.5467	0.491455	FS436-B03 HVO_A0470(569/963)_HVO_A0471(635/705)
8_18_18_436-D01	8	18	18	436-D01							2.2526	0.443932	1969.16	4434	2.84046	0.352055	1350.36	3834	2	2.54653	0.415685	#N/A
6_14_5_459-H06	6	14	5	459-H06							2.53508	0.394465	1860.71	4718					1	2.53508		FS459-H06 HVO_1157(368/633)_HVO_1158(497/501)_HVO_1159(724/2043)
2_7_3_sRNA496anti	2	7	3	sRNA496anti											2.50958	0.398473	1557.61	3909	1	2.50958		#N/A
6_7_13_444-B06	6	7	13	444-B06							2.44847	0.408418	1953.3	4786					1	2.44847		FS444-B06 HVO_B0122(1385/1587)_(111)_HVO_B0123(49/957)
8_4_12_445-H09	8	4	12	445-H09							2.43712	0.41032	1829.63	4458					1	2.43712		FS445-H09 HVO_B0121(145/741)_(53)_HVO_B0122(1465/1587)
7_14_14_443-C01	7	14	14	443-C01							2.42587	0.412223	2365.52	5741					1	2.42587		FS443-C01 HVO_0462(701/1425)
2_18_13_445-H04	2	18	13	445-H04							2.37115	0.421736	1726.26	4096					1	2.37115		FS445-H04 HVO_B0231(403/720)_(2)_HVO_B0232(1159/1335)
6_20_18_436-H02	6	20	18	436-H02							2.36404	0.423004	1667.28	3942					1	2.36404		FS436-H02 HVO_A0258(650/978)_(101)_HVO_A0259(135/135)_(326)_HVO_A0260(107/1353)
1_22_13_445-G08	1	22	13	445-G08							2.35346	0.424906	1683.14	3960					1	2.35346		FS445-G08 (10)_HVO_1373(1152/1152)_(90)_HVO_1374(349/1662)
2_8_4_460-H12	2	8	4	460-H12							2.33257	0.428712	1697.09	3959					1	2.33257		FS460-H12 (95)_HVO_B0345(1137/1137)_(98)_HVO_B0346(92/1242)
1_6_13_444-G04	1	6	13	444-G04							2.32569	0.42998	2042.09	4751					1	2.32569		FS444-G04 HVO_B0042(827/1374)_HVO_B0043(436/642)
8_22_14_443-D09	8	22	14	443-D09							2.32569	0.42998	1709.77	3977					1	2.32569		#N/A
6_20_3_H0.2r	6	20	3	H0.2r											2.31056	0.432796	2567.68	5934	1	2.31056		#N/A
6_4_13_444-D02	6	4	13	444-D02	0.288837	526.21	1822								4.2726	0.23405	1185.61	5063	2	2.28072	2.81694	FS444-D02 HVO_2704(457/507)_(84)_HVO_2705(288/288)_(94)_HVO_2706(538/849)
6_16_13_445-D02	6	16	13	445-D02							2.27864	0.438859	2030.67	4625					1	2.27864		#N/A
7_14_13_444-G09	7	14	13	444-G09	0.411061	640.072	1558				2.7859	0.358951	1847.39	5151	3.58218	0.27916	1553.68	5568	3	2.25971	1.64974	FS444-G09 HVO_1431(996/1440)_(186)_HVO_1432(408/408)_HVO_1433(75/354)
6_19_12_447-F02	6	19	12	447-F02							2.24938	0.444566	1670.45	3760					1	2.24938		#N/A
2_22_13_445-H08	2	22	13	445-H08							2.23029	0.448371	1598.79	3564					1	2.23029		FS445-H08 HVO_0362(282/603)_(193)_HVO_0364(440/444)_HVO_0363(141/141)_HVO_0365(190/201)_HVO_0366(168/387)
1_6_4_460-C12	1	6	4	460-C12							2.22714	0.449006	1820.76	4054					1	2.22714		FS460-C12 HVO_2369(790/1275)_(149)_HVO_2370(660/660)_(19)_HVO_2371(62/405)
4_19_13_445-B07	4	19	13	445-B07							2.21775	0.450908	1930.47	4284					1	2.21775		FS445-B07 HVO_B0077(956/1092)_HVO_B0078(852/1062)
2_21_21_HVO_A0269	2	21	21	HVO_A0269	3.39399	11366.9	3349	3.54627	19721.6	5561	0.801228	1.24808	12262	9825	1.09374	0.914297	10610.4	11603	4	2.20881	1.46266	#N/A
7_22_14_443-C09	7	22	14	443-C09							2.20534	0.453445	1723.73	3803					1	2.20534		#N/A
2_16_11_448-D12	2	16	11	448-D12							2.19919	0.454713	1849.29	4068					1	2.19919		FS448-D12 HVO_1363(225/465)_HVO_1364(488/492)_HVO_1365(188/1188)
2_17_18_436-B04	2	17	18	436-B04	2.21484	584.749	264								2.14679	0.465811	1223.53	2627	2	2.18082	0.0481184	#N/A
5_15_5_459-A10	5	15	5	459-A10	0.53007	717.91	1355				2.224	0.44964	2175.27	4839	3.78611	0.264123	1556.63	5896	3	2.18006	1.62847	FS459-A10 HVO_A0260(328/1353)_(683)_HVO_A0260_A(66/66)_(121)_HVO_A0261(320/762)
7_20_1_HVO_2805_A	7	20	1	438-G09	3.13281	3364.4	1074	2.13259	5011.76	2350	1.79592	0.556818	3203.92	5757	1.6545	0.60441	3047.55	5042	4	2.17896	0.666774	FS438-G09 HVO_A0038(172/627)_(312)_HVO_A0039(842/981)
6_4_3_sRNA58anti	6	4	3	sRNA58anti	3.30908	18770.5	5672	2.54243	9147.06	3598	1.71767	0.582185	5027.85	8636	1.13555	0.880628	17467.8	19839	4	2.17618	0.950567	#N/A
2_20_14_443-H08	2	20	14	443-H08							2.17192	0.460421	1982.47	4306					1	2.17192		FS443-H08 (104)_HVO_A0594(440/1818)
4_8_22_sRNA448	4	8	22	sRNA448	1.53038	618.2	404								2.81175	0.355651	2411.76	6780	2	2.17106	0.90606	#N/A
3_14_18_435-C11	3	14	18	435-C11							2.16894	0.461055	1651.43	3580					1	2.16894		#N/A
3_8_5_459-C03	3	8	5	459-C03	3.59019	41851.1	11658	1.04323	22525.2	21595	0.986744	1.01343	28016.6	27641	3.04699	0.328193	20718.3	63131	4	2.16679	1.34855	FS459-C03 HVO_2072(1126/2484)_(205)
3_20_1_HVO_2901	3	20	1	438-G11	3.97231	6315.81	1590	2.26388	5374.05	2374	1.25443	0.797175	3898.36	4889	1.13682	0.879648	8372.51	9517	4	2.15686	1.31176	FS438-G11 HVO_B0038A(709/1239)_(156)_HVO_B0039(622/1449)
2_20_1_HVO_0416	2	20	1	438-H12	3.33931	6434.81	1927	2.52788	9285.45	3673	1.42698	0.700779	4478.01	6392	1.26048	0.79335	10969	13827	4	2.13866	0.978219	FS438-H12 HVO_B0081(624/1032)_HVO_B0082(984/1710)
1_4_3_sRNA52anti	1	4	3	sRNA52anti							2.13661	0.468031	2037.65	4356					1	2.13661		#N/A
1_5_5_458-E12	1	5	5	458-E12							2.13372	0.468666	1770.66	3778					1	2.13372		#N/A
6_22_11_449-H02	6	22	11	449-H02	2.48116	1056.92	426	1.77491	1982.49	1117									2	2.12804	0.499397	FS449-H02 HVO_2125(561/960)_(75)_HVO_2126(748/1722)
4_1_12_445-B11	4	1	12	445-B11							2.12796	0.469934	2005.94	4271					1	2.12796		FS445-B11 (35)_HVO_2037(279/279)_(482)_HVO_2037_A(219/219)_(111)_HVO_2038(415/1179)
4_2_11_447-H07	4	2	11	447-H07											2.12738	0.470061	1280.08	2724	1	2.12738		FS447-H07 HVO_2999(634/1320)_(231)_HVO_3000(682/2100)
7_9_6_457-A05	7	9	6	457-A05	0.286907	582.176	2027				2.60201	0.384318	1779.53	4630	3.49221	0.286351	1526.55	5329	3	2.12704	1.6546	#N/A
1_3_12_445-E12	1	3	12	445-E12							2.10804	0.474373	2218.39	4676					1	2.10804		#N/A
2_8_2_HVO_A0269	2	8	2	HVO_A0269	3.3303	10737.1	3224	3.36459	18785.2	5583	0.696167	1.43644	23142.2	16112	1.03807	0.96333	12267.7	12734	4	2.10728	1.43887	#N/A
2_1_4_460-B08	2	1	4	460-B08							2.09962	0.476276	1823.29	3826					1	2.09962		#N/A
7_7_18_435-E01	7	7	18	435-E01	0.278544	593.112	2131				2.56393	0.390026	1848.66	4739	3.44115	0.290601	1487.33	5119	3	2.09454	1.63272	FS435-E01 HVO_2034(376/1056)_(115)_HVO_2035(756/1119)
7_17_11_448-E09	7	17	11	448-E09	0.503052	755.864	1503								3.6769	0.271968	1566.11	5757	2	2.08997	2.24425	#N/A
1_5_12_446-A04	1	5	12	446-A04							2.08574	0.479447	2101.7	4384					1	2.08574		#N/A
8_11_12_446-F05	8	11	12	446-F05							2.07203	0.482618	1607.03	3329					1	2.07203		FS446-F05 (256)_HVO_B0250(456/456)_(101)
6_14_6_457-D10	6	14	6	457-D10	0.725629	1026.69	1415	0.713228	1464.78	2054	2.5765	0.388124	2473.97	6373	4.22539	0.236665	1174.82	4963	4	2.06019	1.68819	FS457-D10 HVO_0822(406/1047)_(269)_HVO_0823(642/642)_(14)
3_13_1_HVO_1730	3	13	1	438-A07	1.57541	41664.5	26445	1.30971	2762.07	2109					3.27185	0.305638	19059.4	62353	3	2.05233	1.06446	#N/A
3_7_6_457-E03	3	7	6	457-E03											2.04764	0.488366	2068.2	4236	1	2.04764		FS457-E03 (56)_HVO_1173(543/543)_(84)_HVO_1174(531/531)_HVO_1175(595/678)
5_11_22_sRNA112anti	5	11	22	sRNA112anti	1.91057	1488.57	779	1.474	1709.97	1160	2.80074	0.357048	1761.14	4931	1.96479	0.50896	3782.06	7433	4	2.03753	0.554215	#N/A
8_7_4_460-F09	8	7	4	460-F09	2.34414	4533.9	1934	0.669228	2405.1	3593	1.81661	0.550476	2561.49	4654	3.29298	0.303676	1795.91	5911	4	2.03074	1.09408	FS460-F09 HVO_B0205(293/1740)_(135)_HVO_B0206(1405/1674)
3_11_18_435-E07	3	11	18	435-E07	1.80764	1442.25	798								2.22972	0.448486	1720.72	3838	2	2.01868	0.298457	FS435-E07 HVO_2970(101/372)_(82)_HVO_2971(237/237)_(96)_HVO_2972(693/693)_(72)_HVO_2973(210/210)_(88)_HVO_2974(127/381)
4_14_3_p12	4	14	3	p12	0.584749	794.461	1358				2.88266	0.346901	1507.47	4347	2.55784	0.390955	1948.89	4983	3	2.00842	1.24358	#N/A
8_13_12_446-B09	8	13	12	446-B09	0.37954	691.535	1823				1.86827	0.535255	2626.18	4905	3.75359	0.266411	1441.56	5409	3	2.00047	1.69091	#N/A
1_11_22_sRNA123anti	1	11	22	sRNA123anti											1.99165	0.502095	1342.52	2674	1	1.99165		#N/A
7_1_11_447-E05	7	1	11	447-E05	0.970079	1027.97	1060								2.97586	0.336038	1864.23	5547	2	1.97297	1.4183	#N/A
6_9_18_435-B06	6	9	18	435-B06							1.01534	0.984895	1704.7	1731	2.90245	0.344537	1428.16	4147	2	1.95889	1.33439	#N/A
6_16_2_HVO_2937	6	16	2	437-H06	2.18139	41714	19122	1.38671	4637.4	3344	1.18114	0.846642	2522.8	2980	3.06838	0.325904	20420.8	62630	4	1.95441	0.858815	#N/A
6_16_5_459-D10	6	16	5	459-D10	0.737209	821.479	1114				0.94989	1.05275	2057.31	1954	4.16215	0.240261	1265.37	5268	3	1.94975	1.91894	FS459-D10 HVO_0141(450/960)_(8)_HVO_0142(345/345)_(42)_HVO_0143(180/879)
2_2_21_sRNA92sense	2	2	21	sRNA92sense	2.70503	39793.2	14710	0.630196	22338.9	35443	1.46817	0.681119	40439.7	59358	2.98457	0.335057	20727.5	61855	4	1.94699	1.09763	#N/A
6_15_5_459-B10	6	15	5	459-B10	0.292696	640.715	2189				1.90898	0.52384	2631.88	5024	3.61178	0.276872	1447.45	5226	3	1.93782	1.65973	FS459-B10 HVO_B0115(26/852)_(51)_HVO_B0116(798/798)_(791)_HVO_B0117(238/627)
5_7_18_435-E02	5	7	18	435-E02							1.9253	0.519401	2024.96	3901					1	1.9253		FS435-E02 HVO_1548(311/609)_(57)_HVO_1549(456/456)_(63)_HVO_1550(483/483)_(60)_HVO_1551(294/429)
3_9_12_446-A07	3	9	12	446-A07	1.91957	836.918	436												1	1.91957		#N/A
3_7_18_435-E03	3	7	18	435-E03	0.353165	651.008	1845								3.48426	0.287005	1562.51	5443	2	1.91871	2.21402	FS435-E03 HVO_2975(227/654)_(34)_HVO_2976(1121/1824)
7_1_5_458-E05	7	1	5	458-E05	0.295269	722.413	2448				2.27535	0.439493	2812.63	6399	3.17342	0.315117	1747.85	5549	3	1.91468	1.47258	FS458-E05 HVO_0161(478/846)_(77)_HVO_0162(867/1101)
8_7_2_HVO_0549	8	7	2	HVO_0549	2.97521	33391.2	11223	1.62872	22484.4	13804	1.10421	0.905622	40798	45038					3	1.90271	0.965123	#N/A
6_6_18_435-D02	6	6	18	435-D02	1.37342	876.159	638				2.42961	0.411589	1972.33	4791					2	1.90152	0.746839	FS435-D02 HVO_2276(425/4194)_(13)_HVO_2277(417/417)_HVO_2278(751/1920)
5_22_6_458-C06	5	22	6	458-C06	2.2766	1536.82	675	0.933939	1867.88	2000	1.98842	0.502912	1778.27	3536	2.31932	0.431161	1561.53	3622	4	1.87957	0.647322	FS458-C06 HVO_B0173(298/1989)_(360)_HVO_B0174(465/642)
2_3_3_sRNA25anti	2	3	3	sRNA25anti	2.68444	27004.6	10059	1.70394	21303.5	12502	0.681131	1.46815	24489.2	16680	2.42407	0.412529	20667.3	50089	4	1.8734	0.896522	#N/A
5_6_3_sRNA144anti	5	6	3	sRNA144anti	2.2232	19258.8	8662	1.5031	22503.2	14972	0.714786	1.39902	16732.4	11960	3.05003	0.327866	20624.5	62926	4	1.87278	0.997718	#N/A
8_19_13_445-B05	8	19	13	445-B05				0.66568	1697.55	2550	2.64567	0.377977	1751	4635	2.28467	0.437699	1780.87	4068	3	1.86534	1.0545	FS445-B05 HVO_0158(383/570)_(79)_HVO_0159(378/378)_(45)_HVO_0160(655/942)
5_12_22_sRNA144anti	5	12	22	sRNA144anti	2.52362	28295	11211	1.56201	22501.8	14407	0.673566	1.48464	29985.1	20201	2.70007	0.370361	20632	55727	4	1.86482	0.938517	#N/A
4_21_4_sRNA45_100uM	4	21	4	sRNA45_100uM	3.65967	4501.73	1230	2.33059	3083.2	1323	0.963825	1.03753	2643.93	2549	0.501423	1.99433	6348.11	3183	4	1.86388	1.42701	#N/A
8_12_5_459-D05	8	12	5	459-D05	0.407202	923.119	2268				2.29522	0.435688	2179.71	5002	2.8833	0.346825	1660.58	4786	3	1.86191	1.29367	FS459-D05 HVO_0255(398/1614)_(3)_HVO_0256(285/285)_(68)_HVO_0257(192/192)_(206)_HVO_0258(636/1032)
2_12_21_H35.1r	2	12	21	H35.1r	2.25215	25456.2	11304	1.39878	17814	12736	0.743782	1.34448	11836.5	8804	3.03791	0.329173	20809.5	63230	4	1.85816	0.999987	#N/A
8_11_6_457-F05	8	11	6	457-F05	2.34993	2845.91	1211	1.76497	3125.78	1771	1.4778	0.676679	3217.24	4754	1.80376	0.554397	3835.67	6917	4	1.84912	0.364155	FS457-F05 HVO_B0375(661/738)_(81)_HVO_B0376(706/1011)
7_18_5_459-G09	7	18	5	459-G09	0.360885	672.236	1863				2.28856	0.436956	2168.93	4961	2.87517	0.347806	1454.64	4182	3	1.84154	1.3154	FS459-G09 HVO_1972(395/636)_(114)_HVO_1973(504/504)_(49)_HVO_1974(342/342)_(127)_HVO_1975(10/864)
5_3_17_436-A10	5	3	17	436-A10	0.795748	1172.71	1474	0.714293	2088.23	2923	2.26229	0.44203	2038.28	4611	3.57381	0.279814	1695.55	6060	4	1.83654	1.35917	FS436-A10 HVO_0185(486/2157)_(130)_HVO_0186(841/1326)
7_16_18_435-G09	7	16	18	435-G09	0.366031	537.789	1470				2.24618	0.445201	1906.37	4282	2.89695	0.345191	1603.37	4646	3	1.83639	1.31428	FS435-G09 HVO_0740(465/567)_HVO_0741(762/1749)
4_15_18_435-F11	4	15	18	435-F11	1.74267	1585.71	910				0.688266	1.45293	3219.14	2216	3.07455	0.325251	1446.47	4448	3	1.83516	1.19583	FS435-F11 HVO_A0516(1179/1947)
8_21_12_447-B05	8	21	12	447-B05	1.10967	976.512	880				2.55562	0.391294	1904.47	4869					2	1.83265	1.02244	#N/A
2_10_6_457-D08	2	10	6	457-D08	0.865866	932.768	1077				1.95151	0.512425	2364.26	4616	2.67879	0.373303	1477.85	3958	3	1.83205	0.912346	FS457-D08 HVO_2350(803/1659)_(171)_HVO_2351(448/585)
8_1_13_443-F09	8	1	13	443-F09	0.48311	749.431	1551				3.17907	0.314558	1814.41	5771					2	1.83109	1.90633	FS443-F09 HVO_0143(320/879)_(54)_HVO_0144(948/948)_(137)_HVO_0145(220/1026)
7_17_21_H230	7	17	21	H230	2.35058	14320.2	6092	1.83417	22464.2	12248					1.29901	0.769814	20453.2	26569	3	1.82792	0.525809	#N/A
2_4_22_sRNA304	2	4	22	sRNA304	2.50239	41902.5	16746	0.772486	22533.4	29176	0.969156	1.03183	40592.5	39345	3.04396	0.328519	20781.1	63243	4	1.822	1.12323	#N/A
6_15_12_446-F10	6	15	12	446-F10							1.81452	0.55111	1968.52	3573					1	1.81452		#N/A
5_19_14_443-E06	5	19	14	443-E06	2.43292	6225.75	2559	2.81353	9242.52	3285	0.984895	1.01534	7558.26	7446	1.02007	0.980328	5093.52	5195	4	1.81285	0.948657	FS443-E06 HVO_2071(1132/1650)_(450)_HVO_2072(151/2484)
3_15_12_446-E11	3	15	12	446-E11							1.80828	0.553013	1905.1	3444					1	1.80828		#N/A
2_20_12_447-H04	2	20	12	447-H04	0.346732	570.597	1645				2.0885	0.478813	1971.69	4116	2.97586	0.336038	1301	3872	3	1.8037	1.3375	FS447-H04 HVO_A0568(245/960)_HVO_A0569(1202/1206)_(195)_HVO_A0570(103/1401)
6_1_5_458-F06	6	1	5	458-F06	0.924406	1076.22	1164				2.66805	0.374806	1988.18	5306					2	1.79623	1.23294	FS458-F06 HVO_A0062(651/978)_(112)_HVO_A0063(324/324)_(231)_HVO_A0064(115/1500)
8_15_20_432-F01	8	15	20	432-F01	1.89062	41877.4	22153	1.76284	20486.3	11622	0.686767	1.4561	16509.8	11337	2.84046	0.352055	20479	58181	4	1.79518	0.881543	FS432-F01 (1622) intergene Region
2_3_4_460-F08	2	3	4	460-F08							1.16456	0.858692	2056.04	2394	2.42215	0.412856	1881.55	4558	2	1.79336	0.889251	FS460-F08 HVO_A0491(790/1152)_HVO_A0492(525/867)
8_11_21_H229.8	8	11	21	H229.8	0.649078	1476.99	2276				2.80074	0.357048	1906.37	5340	1.91798	0.521382	4538.47	8703	3	1.78927	1.08159	#N/A
7_2_5_458-G05	7	2	5	458-G05	0.793818	1132.19	1426				1.22234	0.818104	2463.19	3011	3.34702	0.298773	1854.09	6209	3	1.78773	1.36728	FS458-G05 HVO_1845(23/1170)_(732)_HVO_1847(480/1800)
7_22_6_458-C05	7	22	6	458-C05	0.378254	945.634	2498				2.64124	0.378611	1876.56	4956	2.32108	0.430835	1699.8	3945	3	1.78019	1.22462	FS458-C05 HVO_B0008(63/375)_HVO_B0009(818/1143)
4_18_14_443-D07	4	18	14	443-D07	0.508198	935.985	1841	1.32497	1489.26	1124	2.70466	0.369732	1680.6	4542	2.55571	0.391281	1997.59	5107	4	1.77338	1.0458	#N/A
7_19_14_443-E05	7	19	14	443-E05	0.278544	590.539	2120				3.26463	0.306313	1700.26	5550					2	1.77159	2.11148	FS443-E05 HVO_C0057(265/1257)_(1399)
1_4_14_442-G04	1	4	14	442-G04	2.67415	34726	12986	1.64894	9769.81	5925	0.898984	1.11237	6196.02	5570	1.85968	0.537726	20571.5	38253	4	1.77044	0.730035	FS442-G04 (1697) intergene Region
4_5_22_sRNA45_100uM	4	5	22	sRNA45_100uM	2.99065	5981.94	2000	2.3572	4016.79	1704	1.07927	0.92655	4070.22	4393	0.646078	1.5478	16797.6	10853	4	1.7683	1.09165	#N/A
7_21_9_452-E09	7	21	9	452-E09	2.65871	1518.16	571	0.875745	22526.3	25719									2	1.76723	1.26075	FS452-E09 (1725) intergene Region
3_18_6_458-C03	3	18	6	458-C03	2.01028	1433.25	713	0.680583	2198.59	3231					2.60356	0.38409	2407.84	6268	3	1.76481	0.984708	FS458-C03 HVO_B0156(28/198)_(512)_HVO_B0157(1085/1350)
7_20_6_458-G01	7	20	6	458-G01	1.02412	1328.39	1297				2.11653	0.472471	2505.05	5301	2.12443	0.470714	2096.97	4455	3	1.75503	0.633	FS458-G01 HVO_1658(25/543)_(102)_HVO_1659(897/897)_(1)_HVO_1660(810/810)_(18)
4_6_4_460-D11	4	6	4	460-D11	1.45062	1029.9	710	0.585486	1885.97	3221					3.22698	0.309887	1322.9	4269	3	1.75436	1.34669	FS460-D11 HVO_B0353(416/831)_(27)_HVO_B0354(760/2304)
8_3_11_447-B09	8	3	11	447-B09	0.272754	665.804	2439								3.23039	0.30956	1720.07	5559	2	1.75157	2.09136	FS447-B09 HVO_C0035(1357/2955)
2_13_6_457-B12	2	13	6	457-B12	0.408488	663.23	1623				2.16299	0.462324	2022.43	4372	2.68114	0.372976	1368.01	3668	3	1.75087	1.19106	FS457-B12 HVO_1021(758/765)_(63)_HVO_1022(623/1089)
5_1_17_436-E06	5	1	17	436-E06											1.7481	0.572049	1791.98	3133	1	1.7481		FS436-E06 HVO_C0068(159/825)_(221)_HVO_C0069(914/975)
1_20_12_447-G04	1	20	12	447-G04	1.76132	825.982	469								1.71768	0.582182	1280.74	2200	2	1.7395	0.0308643	FS447-G04 HVO_0027(372/600)_(258)_HVO_0028(270/270)_(88)_HVO_0029(518/2097)
7_17_2_HVO_2939	7	17	2	437-A09	2.09905	41773.2	19903	1.18091	9702.03	8215	0.553269	1.80744	14273.7	7897	3.11525	0.321001	20037.1	62449	4	1.73712	1.11671	#N/A
8_10_18_435-D05	8	10	18	435-D05	0.880662	847.211	962				2.36759	0.42237	1974.86	4673	1.96227	0.509614	1619.72	3179	3	1.73684	0.768671	FS435-D05 HVO_0494(592/795)_(283)_HVO_0496(538/726)
6_5_22_sRNA45	6	5	22	sRNA45	2.22385	1440.97	648	1.2462	1886.68	1514									2	1.73502	0.691303	#N/A
3_4_4_460-G07	3	4	4	460-G07	0.931482	1328.39	1426	1.13407	2602.75	2295	1.95393	0.51179	2704.82	5282	2.91906	0.342576	1720.72	5021	4	1.73463	0.90493	#N/A
1_4_11_447-C12	1	4	11	447-C12	2.41683	1360.56	563				1.05121	0.951283	2349.04	2470					2	1.73402	0.965641	FS447-C12 HVO_2158(1421/2256)_(176)_HVO_2159(6/291)
2_3_5_458-B12	2	3	5	458-B12	0.620773	999.67	1611				1.82081	0.549207	2000.23	3643	2.75354	0.363169	1450.06	3992	3	1.73171	1.06917	#N/A
8_9_18_435-B05	8	9	18	435-B05	0.299129	607.264	2028				2.27864	0.438859	1776.36	4049	2.59913	0.384744	1529.5	3976	3	1.72563	1.24574	#N/A
6_15_13_445-B02	6	15	13	445-B02	1.32131	539.076	408				2.12796	0.469934	1692.65	3603					2	1.72464	0.570384	#N/A
8_14_22_sRNA15	8	14	22	sRNA15	2.34157	31430.4	13421	0.746938	22511	30143	0.755543	1.32355	27341.8	20656	3.0349	0.3295	20733.7	62912	4	1.71974	1.15359	#N/A
4_13_5_459-F07	4	13	5	459-F07	0.80797	1189.44	1472				1.7777	0.562525	2150.53	3823	2.57074	0.388993	1731.51	4453	3	1.7188	0.882859	FS459-F07 HVO_1327(125/2211)_(100)_HVO_1328(318/318)_(68)_HVO_1329(741/741)_(71)_HVO_1330(12/621)
8_3_5_458-B09	8	3	5	458-B09	1.86103	1717.58	923	0.811874	1588.26	1956	2.70003	0.370366	1735.77	4685	1.49666	0.668153	1800.81	2695	4	1.7174	0.786319	FS458-B09 HVO_A0576(657/1308)_(94)_HVO_A0577(827/966)
7_21_6_458-A05	7	21	6	458-A05	1.52652	1711.15	1121	0.584776	1530.42	2617	2.70003	0.370366	2160.68	5834	2.05452	0.486732	2767.74	5688	4	1.71646	0.894144	#N/A
2_9_22_sRNA25anti	2	9	22	sRNA25anti	2.53713	22142	8728	1.73197	21878	12633	0.65783	1.52015	22409.7	14740	1.92765	0.518767	20769.9	40032	4	1.71365	0.782945	#N/A
2_18_1_HVO_2142	2	18	1	438-D12	3.02732	3805.69	1257	1.38671	3104.49	2239	1.33515	0.748977	2482.21	3315	1.104	0.905798	7472.59	8249	4	1.7133	0.884597	FS438-D12 (320)_HVO_C0060(300/300)_HVO_C0061(263/261)_(159)_HVO_C0062(333/333)_(145)
3_8_12_446-G03	3	8	12	446-G03											1.71191	0.584144	1442.54	2469	1	1.71191		#N/A
4_1_8_453-B03	4	1	8	453-B03				1.71104	2109.52	1233									1	1.71104		FS453-B03 (200)_HVO_1210(642/642)_(10)_HVO_1211(631/663)
5_14_13_444-G10	5	14	13	444-G10	2.41876	4297.81	1777	1.15855	4653.73	4017	1.5003	0.666532	4001.73	6005	1.74611	0.572703	5294.88	9244	4	1.70593	0.532808	FS444-G10 HVO_0628(1245/1725)_(25)_HVO_0629(48/1020)
6_20_7_456-D06	6	20	7	456-D06							1.70283	0.587259	1640.01	2792					1	1.70283		FS456-D06 HVO_0609(630/648)_(287)_HVO_0610(516/516)_HVO_0611(107/1488)
4_18_5_459-H11	4	18	5	459-H11	0.592469	876.802	1480				1.98342	0.50418	2071.89	4107	2.53243	0.394877	1553.03	3932	3	1.70277	0.999968	FS459-H11 HVO_0621(34/1692)_(204)_HVO_0622(894/894)_(126)_HVO_0623(131/429)
4_20_14_443-H07	4	20	14	443-H07	0.607908	602.118	990				2.15707	0.463592	1912.08	4122	2.34061	0.427239	1427.51	3341	3	1.70186	0.951827	FS443-H07 HVO_A0593(114/561)_(207)_HVO_A0594(727/1818)
2_20_3_H35.1r	2	20	3	H35.1r	2.24508	29465.2	13126	1.37181	21381.6	15585	0.733745	1.36287	17754.1	13025	2.4552	0.407299	20786.9	51045	4	1.70146	0.79766	#N/A
8_20_21_HVO_0549	8	20	21	HVO_0549	2.91152	22697.1	7796	2.35578	22409.9	9513	0.562546	1.77763	35867.2	20180	0.966871	1.03426	20371.8	19695	4	1.69918	1.11492	#N/A
5_14_20_432-C02	5	14	20	432-C02	1.44869	41468.9	28626	1.41581	22180.3	15667	0.689169	1.45102	18747.3	12918	3.2338	0.309233	19202.9	62105	4	1.69687	1.08293	FS432-C02 (1693) intergene Region
6_13_6_457-B10	6	13	6	457-B10							1.6955	0.589796	1783.34	3024					1	1.6955		FS457-B10 HVO_B0106(1097/1467)_(58)_HVO_B0107(642/927)
8_12_3_sRNA310	8	12	3	sRNA310	0.538432	715.98	1329				2.84624	0.351341	1592.45	4534					2	1.69234	1.63187	#N/A
5_15_20_432-E02	5	15	20	432-E02	2.01028	41786.1	20785	1.04216	22407.1	21497	0.595025	1.6806	29094	17314	3.10577	0.321982	20157.4	62604	4	1.68831	1.11439	FS432-E02 (1391) intergene Region
3_13_11_448-E07	3	13	11	448-E07	0.52042	708.904	1363				1.4932	0.669703	2104.24	3142	3.01694	0.331461	1483.4	4474	3	1.67685	1.25835	#N/A
5_19_6_458-E02	5	19	6	458-E02	1.96267	2035.36	1037	0.668164	2204.98	3300	1.0082	0.991871	2519	2540	3.04699	0.328193	2147.63	6544	4	1.67151	1.06824	FS458-E02 HVO_0044(472/984)_(54)_HVO_0045(858/1044)
1_21_13_445-E08	1	21	13	445-E08	0.61434	652.295	1062				1.92295	0.520035	1731.34	3329	2.46509	0.405664	1366.38	3368	3	1.66746	0.95146	FS445-E08 HVO_2872(442/1377)_(66)_HVO_2873(919/981)
5_16_18_435-G10	5	16	18	435-G10							2.19919	0.454713	2024.33	4452	1.1169	0.895338	1892.66	2114	2	1.65804	0.765295	#N/A
6_11_4_HVO_0196	6	11	4	unknown	2.82146	12520.3	4438	2.1521	22361.7	10391	0.530023	1.88671	40232.9	21326	1.12222	0.891089	20621.9	23145	4	1.65645	1.02586	#N/A
1_15_6_457-E12	1	15	6	457-E12	0.556445	1064.64	1914				2.07749	0.481349	1906.37	3963	2.32814	0.429527	1344.15	3130	3	1.65403	0.95876	FS457-E12 (474)_HVO_1780(516/516)_(4)_HVO_1781(357/357)_(131)
7_3_4_460-E05	7	3	4	460-E05	0.630423	1036.98	1645				1.0333	0.967772	2272.93	2349	3.29653	0.303349	1723.34	5684	3	1.65342	1.43716	FS460-E05 (275)_HVO_B0253(804/804)_(502)
1_21_18_436-A08	1	21	18	436-A08	1.65196	1139.91	690												1	1.65196		FS436-A08 HVO_B0313(532/585)_(322)_HVO_B0314(525/990)
4_7_5_459-B03	4	7	5	459-B03	0.415564	705.044	1696								2.87787	0.347479	1346.77	3877	2	1.64672	1.74112	FS459-B03 HVO_B0349(572/1950)_(492)_HVO_B0350(382/723)
3_15_20_432-E03	3	15	20	432-E03	1.64618	1850.1	1124												1	1.64618		FS432-E03 HVO_2870(906/1302)_(188)_HVO_2871(415/1353)
5_13_9_452-E02	5	13	9	452-E02	1.87647	1643.6	876				1.21762	0.821274	1787.78	2176	1.83955	0.54361	2378.42	4375	3	1.64455	0.370192	FS452-E02 HVO_B0233(192/1536)_(620)_HVO_B0234(945/1167)
8_13_18_435-B09	8	13	18	435-B09				0.925068	1987.1	2148	1.88164	0.53145	2799.31	5267	2.11708	0.472349	2385.61	5051	3	1.64126	0.631316	FS435-B09 HVO_2652(1435/1617)_(75)_HVO_2653(126/477)
3_22_20_432-C11	3	22	20	432-C11	1.22096	41847.8	34279	1.62233	21269.8	13111	0.658104	1.51952	26320.7	17321	3.06224	0.326558	20528.1	62870	4	1.64091	1.02677	FS432-C11 (1622) intergene Region
7_7_4_460-E09	7	7	4	460-E09	0.310065	575.1	1853	0.895616	3292.91	3676	2.58919	0.386221	2382.65	6174	2.76099	0.362189	2334.61	6447	4	1.63897	1.22208	FS460-E09 HVO_1374(185/1662)_(92)_HVO_1375(824/1845)
1_13_1_HVO_1731	1	13	1	438-A08	2.81439	10284.9	3654	1.17949	2747.88	2330	1.4778	0.676679	1926.03	2846	1.06258	0.941102	20302.2	21573	4	1.63357	0.806393	FS438-A08 HVO_2767(1467/2655)
6_8_3_sRNA15sense	6	8	3	sRNA15sense	1.55418	41906.4	26967	0.542905	22304.5	41077	1.49888	0.667167	40730.8	61036	2.92744	0.341595	20608.5	60355	4	1.63085	0.981169	#N/A
6_14_22_sRNA15sense	6	14	22	sRNA15sense	2.01092	41879.4	20828	0.500679	22614.3	45167	1.04772	0.954454	40673.1	42628	2.95573	0.338326	20648.3	61037	4	1.62876	1.08275	#N/A
1_7_17_437-A04	1	7	17	437-A04	2.95269	31321.7	10607	1.75752	10798.1	6144	0.797178	1.25443	5271.38	4203	1.00664	0.993404	20767.3	20905	4	1.62851	0.974328	FS437-A04 HVO_B0328(694/2097)_(207)_HVO_B0329(725/2127)
6_13_18_435-B10	6	13	18	435-B10	0.829199	1214.53	1465	2.11449	1617.72	765					1.92765	0.518767	1900.51	3664	3	1.62378	0.69444	#N/A
8_17_9_452-F05	8	17	9	452-F05	2.13636	1882.26	881	1.30865	1664.55	1272	1.51036	0.662093	1989.45	3004	1.53035	0.653443	3093.64	4734	4	1.62143	0.357592	FS452-F05 (28)_HVO_A0016(999/999)_(404)_HVO_A0017(70/177)
3_15_1_HVO_1938	3	15	1	438-E07	2.77193	8153.04	2941	2.46614	11720.7	4753	0.510627	1.95837	16395.7	8372	0.736265	1.35821	10287.7	7575	4	1.62124	1.16255	FS438-E07 HVO_2836(1439/1551)
7_6_3_sRNA144	7	6	3	sRNA144	2.16274	4610.45	2132	1.24691	5494.7	4407	1.42312	0.702681	4610.55	6560	1.65093	0.605718	7140.15	11787	4	1.62092	0.397272	#N/A
6_6_5_458-H10	6	6	5	458-H10	0.629136	886.452	1409								2.61245	0.382782	1727.59	4513	2	1.62079	1.40241	FS458-H10 (38)_HVO_1819(690/690)_(120)_HVO_1820(369/369)_HVO_1821(348/555)
4_6_21_p12	4	6	21	p12	0.479893	741.068	1545								2.7585	0.362516	1640.31	4526	2	1.6192	1.61122	#N/A
2_18_18_436-D04	2	18	18	436-D04	2.39818	4884.49	2037	1.41936	5008.57	3529	1.32841	0.752782	4956.82	6584	1.31578	0.760008	7373.22	9702	4	1.61543	0.523869	FS436-D04 HVO_0628(1535/1725)_(25)_HVO_0629(151/1020)
3_18_12_447-C03	3	18	12	447-C03				0.43326	1519.42	3506	2.79083	0.358317	1595.62	4457					2	1.61204	1.66705	#N/A
7_14_5_459-G05	7	14	5	459-G05	0.504981	959.143	1900				2.36759	0.42237	1986.28	4703	1.96353	0.509287	1491.9	2929	3	1.61204	0.979792	FS459-G05 (343)_HVO_B0260(1082/1635)
6_4_5_458-D10	6	4	5	458-D10	0.686389	703.114	1024				2.52695	0.395734	1695.82	4288					2	1.60667	1.30147	FS458-D10 HVO_1616(432/705)_(6)_HVO_1617(195/195)_(142)_HVO_1618(201/201)_(787)
3_15_11_448-A11	3	15	11	448-A11	2.17174	1583.13	729	0.833164	1571.23	1886	1.81452	0.55111	2202.54	3998					3	1.60648	0.693116	FS448-A11 HVO_C0050(103/801)_(115)_HVO_C0051(489/489)_(599)
2_11_6_457-F08	2	11	6	457-F08	0.441939	580.889	1315				1.7737	0.563794	1818.85	3226	2.58814	0.386378	1814.87	4697	3	1.60126	1.08344	FS457-F08 HVO_B0350(664/723)_(202)_HVO_B0351(426/426)_(251)_HVO_B0352(354/354)_(20)
2_13_11_448-F08	2	13	11	448-F08	0.279187	517.847	1855				1.95635	0.511156	2059.85	4032	2.56427	0.389974	1591.6	4081	3	1.59994	1.1835	FS448-F08 HVO_B0202(573/915)_(120)_HVO_B0203(963/3027)
4_5_21_p7	4	5	21	p7	1.88869	2876.14	1523	1.31078	3493.04	2665									2	1.59974	0.408649	#N/A
8_7_11_448-B01	8	7	11	448-B01	0.346089	871.656	2518				2.85139	0.350706	2202.54	6281					2	1.59874	1.77151	FS448-B01 HVO_2717(133/1197)_(35)_HVO_2718(522/522)_(463)_HVO_2720(561/561)_(72)
4_18_18_436-D03	4	18	18	436-D03	1.98326	1969.11	993	0.565615	1482.88	2621	1.39789	0.715365	2837.36	3965	2.43954	0.409914	2228.05	5434	4	1.59657	0.808798	FS436-D03 HVO_0295(45/648)_(13)_HVO_0296(786/786)_(111)_HVO_0297(495/495)_(76)_HVO_0298(91/483)
8_19_3_H229.8	8	19	3	H229.8	0.643932	1220.96	1896				2.9039	0.344365	1707.87	4956	1.22957	0.81329	4122.02	5068	3	1.59247	1.17287	#N/A
3_14_6_457-C11	3	14	6	457-C11				1.38175	2281.27	1651	1.62391	0.615797	2274.2	3695	1.76423	0.566819	2912.55	5139	3	1.58996	0.19349	FS457-C11 HVO_0731(218/561)_HVO_0732(586/594)_(118)_HVO_0733(507/981)
2_10_3_sRNA92sense	2	10	3	sRNA92sense	2.72819	41281.8	15133	0.689454	22324.4	32383	0.769555	1.29945	40513.2	31184	2.15284	0.464504	20667	44498	4	1.58501	1.01592	#N/A
4_17_6_458-B03	4	17	6	458-B03	0.701828	683.816	974	1.53646	1601.04	1042	2.51486	0.397636	1989.45	5001					3	1.58438	0.907466	FS458-B03 HVO_B0299(94/351)_(1)_HVO_B0300(927/927)_(157)_HVO_B0301(305/507)
8_11_18_435-F05	8	11	18	435-F05	2.70889	3125.74	1154	1.41226	3482.4	2466	0.833854	1.19925	4112.08	3428	1.38112	0.72405	4492.71	6204	4	1.58403	0.79556	FS435-F05 HVO_0628(1245/1725)_(25)_HVO_0629(427/1020)
6_7_2_HVO_A0328	6	7	2	HVO_A0328	2.34093	3413.29	1458	2.52504	5799.86	2297	0.456387	2.19112	15543.3	7094	1.0083	0.991769	4136.08	4171	4	1.58266	1.01019	#N/A
5_13_21_H35.2r	5	13	21	H35.2r	2.11449	27086.3	12809	1.37394	20833	15164	0.721986	1.38507	19319.3	13950	2.11855	0.472022	20713.4	43869	4	1.58224	0.671897	#N/A
3_4_2_H131	3	4	2	H131	1.7639	1587.64	900	1.69472	2713.46	1601					1.28106	0.780602	2237.2	2866	3	1.57989	0.261095	#N/A
3_8_21_p23	3	8	21	p23				1.57868	1728.78	1095									1	1.57868		#N/A
8_13_13_444-F09	8	13	13	444-F09	0.274684	676.739	2464	0.585131	1580.1	2701	2.99206	0.334217	1942.52	5814	2.4552	0.407299	1887.43	4634	4	1.57677	1.34827	FS444-F09 (60)_HVO_2536(1251/1251)_(110)_HVO_2537(422/522)
8_16_2_2937n5	8	16	2	437-H05	2.57508	13500.7	5243	0.870067	22266.9	25588	1.27678	0.783223	40095.3	51196					3	1.57398	0.890515	FS437-H05 HVO_1089(19/753)_(25)_HVO_1090(354/354)_(234)_HVO_1091(759/759)_(6)_HVO_1092(264/480)
4_20_18_436-H03	4	20	18	436-H03	0.694108	856.86	1235	0.706486	1408.71	1994	1.91594	0.521937	1775.09	3403	2.97008	0.336692	1397.76	4150	4	1.57165	1.09434	FS436-H03 HVO_0627(159/2697)_(147)_HVO_0628(1386/1725)
2_18_6_458-D04	2	18	6	458-D04	0.412348	703.114	1706	0.65326	1573.36	2409	2.15118	0.46486	2160.68	4645	3.06531	0.326231	1220.26	3739	4	1.57053	1.25887	FS458-D04 (918)_HVO_A0036(426/426)_(2)_HVO_A0037(15/303)
2_12_18_435-H08	2	12	18	435-H08	1.4474	2688.3	1857	1.85084	3883.37	2098	1.58156	0.632286	3004.15	4753	1.39434	0.717186	5224.6	7286	4	1.56854	0.204032	FS435-H08 HVO_2468(20/729)_(262)_HVO_2469(1338/1338)_(111)
1_21_3_H7.4r	1	21	3	H7.4r	2.85749	27183.4	9514	1.41013	22605.1	16032	0.712525	1.40346	40754.9	29040	1.29079	0.774718	20738.9	26772	4	1.56773	0.91221	#N/A
1_18_6_458-C04	1	18	6	458-C04	0.95271	926.335	972	0.567034	1524.39	2688	1.87048	0.534621	2034.48	3807	2.87247	0.348133	1354.61	3891	4	1.56567	1.02853	#N/A
4_15_12_446-F11	4	15	12	446-F11	0.317785	557.088	1752				1.90437	0.525108	2007.84	3824	2.46311	0.405991	1239.88	3055	3	1.56175	1.11294	#N/A
5_21_3_H35.2r	5	21	3	H35.2r	2.05273	24486.8	11929	1.36507	19159.2	14034	0.667577	1.49795	24711.2	16496	2.15739	0.463523	20659.8	44574	4	1.56069	0.691394	#N/A
1_16_11_448-C12	1	16	11	448-C12	0.916686	560.948	612				2.19919	0.454713	1839.78	4045					2	1.55794	0.906866	FS448-C12 HVO_A0623(62/411)_(216)_HVO_A0624(1450/2688)
4_19_18_436-F03	4	19	18	436-F03	0.28948	739.782	2555				2.14825	0.465495	2088.38	4487	2.23461	0.447506	1758.31	3930	3	1.55745	1.09894	FS436-F03 HVO_0933(419/2832)_(113)_HVO_0935(958/2043)
8_16_18_435-H09	8	16	18	435-H09	0.944991	910.896	964				0.832973	1.20052	2122.63	1768	2.89421	0.345518	1751.78	5072	3	1.55739	1.15907	FS435-H09 HVO_B0011(647/1143)_(290)_HVO_B0012(887/1755)
6_20_21_HVO_A0328	6	20	21	HVO_A0328	2.27338	3011.88	1325	2.68791	6923.64	2576	0.469012	2.13214	11636.1	5457	0.798741	1.25197	5209.24	4161	4	1.55726	1.08794	#N/A
8_4_17_436-D09	8	4	17	436-D09	0.384043	1044.06	2719				2.19002	0.456616	2422.6	5303	2.08107	0.480521	2884.43	6001	3	1.55171	1.0127	FS436-D09 (16)_HVO_0138(987/987)_(86)_HVO_0139(309/309)_(15)_HVO_0140(11/2070)
2_11_8_453-F12	2	11	8	453-F12											1.55131	0.644617	1216.34	1887	1	1.55131		FS453-F12 HVO_0243(308/1026)_(60)_HVO_0244(945/945)_(117)
4_20_6_458-H03	4	20	6	458-H03	1.13862	1153.42	1013	0.624518	1729.49	2769	2.01382	0.49657	2064.92	4158	2.41832	0.41351	1487.33	3596	4	1.54882	0.815446	FS458-H03 HVO_A0493(177/930)_HVO_A0494(1328/1332)_(154)
4_11_5_459-B07	4	11	5	459-B07	1.31038	1104.53	843	0.616357	1479.68	2401	1.71954	0.581551	1908.91	3281	2.54507	0.392916	1441.24	3667	4	1.54784	0.805813	FS459-B07 HVO_A0576(478/1308)_(94)_HVO_A0577(814/966)
6_21_12_447-B06	6	21	12	447-B06	0.508841	787.385	1548				1.73658	0.575843	2916	5065	2.38068	0.420047	2085.2	4965	3	1.54204	0.950966	#N/A
8_5_5_458-F09	8	5	5	458-F09	0.301702	550.655	1826				2.60201	0.384318	2108.68	5487	1.71961	0.581529	2060.36	3543	3	1.54111	1.1605	#N/A
1_7_20_431-E08	1	7	20	431-E08	2.45865	3154.04	1283	1.60139	3370.62	2105	1.1838	0.844739	3820.99	4522	0.895544	1.11664	5838.49	5228	4	1.53485	0.680632	#N/A
5_5_21_p1r	5	5	21	p1r	1.1502	41778.4	36330	0.35413	22434.8	63324	1.55658	0.642433	40463.1	62954	3.07765	0.324924	20341.4	62635	4	1.53464	1.1435	#N/A
8_21_13_445-F05	8	21	13	445-F05	0.299772	582.176	1941				1.7797	0.561891	2780.92	4951	2.51784	0.397165	1935.16	4872	3	1.53244	1.12952	FS445-F05 HVO_A0242(499/552)_(456)_HVO_A0243(186/186)_(18)_HVO_A0244(313/399)
1_7_1_sRNA288	1	7	1	sRNA288	1.88612	4290.73	2275	0.690518	2589.62	3750	1.81871	0.549842	2059.85	3746	1.73128	0.577606	4471.79	7741	4	1.53166	0.564331	#N/A
6_7_5_459-B02	6	7	5	459-B02	0.803467	2007.06	2497	1.03862	3352.88	3228	1.56586	0.638628	3741.08	5857	2.71204	0.368726	2819.06	7648	4	1.52999	0.85006	FS459-B02 HVO_A0005(100/1359)_(182)_HVO_A0006(660/660)_(67)_HVO_A0007(328/1353)
7_1_17_436-E05	7	1	17	436-E05	0.417494	816.333	1954								2.64178	0.378533	2051.53	5420	2	1.52964	1.57281	FS436-E05 HVO_B0206(793/1674)_(40)_HVO_B0207(180/180)_(204)_HVO_B0208(146/852)
8_8_3_sRNA15	8	8	3	sRNA15	1.807	41882.6	23181	0.591518	22490.8	38026	1.01078	0.989335	40737.1	41184	2.70724	0.36938	20612.4	55809	4	1.52913	0.933265	#N/A
4_14_5_459-H07	4	14	5	459-H07	0.437436	616.27	1408								2.61692	0.382129	1263.08	3304	2	1.52718	1.54113	FS459-H07 HVO_1791(708/948)_(202)_HVO_1792(375/489)
5_13_1_HVO_1728	5	13	1	438-A06	0.858147	41274.7	48087	1.01129	22268.3	22019	0.599778	1.66728	18501.8	11097	3.62462	0.275891	16691.4	60511	4	1.52346	1.41103	#N/A
7_18_9_452-G05	7	18	9	452-G05				1.51907	1406.59	926									1	1.51907		FS452-G05 (116)_HVO_2569(255/255)_(76)_HVO_2570(285/285)_(39)_HVO_2571(844/1059)
8_8_11_448-D01	8	8	11	448-D01				1.51517	12805.8	8452									1	1.51517		FS448-D01 (1926) intergene Region
4_22_6_458-D07	4	22	6	458-D07				0.575905	1284.52	2231	1.48616	0.672874	1728.16	2569	2.48109	0.403049	1272.89	3159	3	1.51438	0.952904	FS458-D07 HVO_B0329(208/2127)_(233)_HVO_B0330(192/192)_(242)_HVO_B0331(885/1062)
8_8_12_446-H01	8	8	12	446-H01	1.08523	458.021	422				1.93475	0.516864	1744.02	3376					2	1.50999	0.6007	#N/A
2_7_1_sRNA304	2	7	1	sRNA304	2.51397	29406	11697	1.10391	22568.2	20441	0.581637	1.71929	40655.9	23643	1.82638	0.547532	20680.1	37776	4	1.50647	0.843558	#N/A
1_21_14_443-A12	1	21	14	443-A12	0.737852	578.316	784				2.2688	0.440761	2044.62	4639					2	1.50333	1.08255	#N/A
2_21_12_447-B08	2	21	12	447-B08	0.396266	684.459	1727				1.87048	0.534621	1983.74	3709	2.24116	0.446198	1537.99	3446	3	1.50264	0.975905	FS447-B08 HVO_B0244(420/1761)_(107)_HVO_B0246(671/675)_HVO_B0245(192/612)
6_21_20_432-B10	6	21	20	432-B10	1.78641	1209.38	677	1.08581	1610.26	1483					1.63243	0.612583	2199.28	3590	3	1.50155	0.368182	FS432-B10 HVO_A0150(45/1065)_(212)_HVO_A0151(1149/1170)
6_17_8_454-B06	6	17	8	454-B06	1.54647	2203.26	1425	1.58081	2094.62	1325					1.3651	0.732549	4555.14	6219	3	1.49746	0.115908	#N/A
6_12_5_459-D06	6	12	5	459-D06	1.51559	1558.04	1028				1.34771	0.742001	2612.86	3520	1.62809	0.614217	2422.55	3945	3	1.49713	0.141099	FS459-D06 (304)_HVO_2622(801/801)_(87)_HVO_2623(388/558)
4_22_12_447-D07	4	22	12	447-D07	0.304275	467.027	1536				1.6374	0.610724	1635.57	2677	2.54085	0.39357	1375.21	3494	3	1.49417	1.12514	FS447-D07 HVO_A0439(28/981)_(35)_HVO_A0440(1359/1359)_HVO_A0441(91/1401)
4_17_9_452-F07	4	17	9	452-F07	1.44869	915.4	632								1.53728	0.650501	1233.99	1897	2	1.49298	0.0626429	FS452-F07 HVO_2467(195/966)_(87)_HVO_2468(729/729)_(262)_HVO_2469(277/1338)
1_9_11_448-E04	1	9	11	448-E04	1.33547	1299.44	973	0.546808	1454.84	2660	1.82925	0.546671	2435.92	4455	2.2577	0.442929	1530.48	3456	4	1.49231	0.734375	#N/A
5_12_3_sRNA174sense	5	12	3	sRNA174sense				1.1511	2851.49	2477	1.83138	0.546037	2215.22	4059					2	1.49124	0.48103	#N/A
2_14_13_444-H12	2	14	13	444-H12							1.48897	0.671606	1694.55	2522					1	1.48897		#N/A
1_12_6_457-G08	1	12	6	457-G08	0.333223	638.142	1914				1.81035	0.552378	1673.62	3029	2.31932	0.431161	1471.31	3413	3	1.48763	1.03163	FS457-G08 HVO_2108(204/762)_(347)_HVO_2109(607/1461)
5_13_3_p1r	5	13	3	p1r	0.697968	41735.3	59815	0.586905	22309.5	38018	1.55812	0.641799	40518.3	63156	3.09008	0.323616	20308.1	62741	4	1.48327	1.1558	#N/A
6_11_5_459-B06	6	11	5	459-B06	0.346089	718.553	2076								2.61916	0.381802	1504.98	3941	2	1.48262	1.6073	FS459-B06 HVO_1998(1513/1872)
7_16_5_459-C09	7	16	5	459-C09	0.270824	698.611	2580				2.52695	0.395734	2435.28	6152	1.63768	0.610621	2270.54	3718	3	1.47848	1.13646	FS459-C09 HVO_1381(33/669)_(82)_HVO_1382(390/390)_HVO_1383(722/726)_(51)_HVO_1384(188/645)
3_18_11_448-G11	3	18	11	448-G11	1.20745	1988.4	1647	0.54255	2149.62	3962	1.24847	0.80098	3222.95	4025	2.90797	0.343883	1703.07	4951	4	1.47661	1.00759	FS448-G11 HVO_1212(256/741)_(294)_HVO_1213(941/1455)
1_14_13_444-G12	1	14	13	444-G12	0.566737	541.006	955				2.3855	0.419199	1659.67	3958					2	1.47612	1.28606	#N/A
6_1_20_431-B02	6	1	20	431-B02	1.47506	806.684	547												1	1.47506		FS431-B02 (12)_HVO_B0154(1445/3906)
4_19_8_454-F07	4	19	8	454-F07	1.95624	1614.01	825	1.33455	2239.39	1678	1.36285	0.733756	1907.01	2600	1.24407	0.80381	3349.26	4167	4	1.47443	0.325177	FS454-F07 (31)_HVO_C0037(1157/1170)
5_18_18_436-C02	5	18	18	436-C02	1.21389	1251.2	1031	0.69726	2177.3	3123	1.41419	0.70712	2680.72	3792	2.55998	0.390628	2242.1	5740	4	1.47133	0.786107	FS436-C02 HVO_2692(694/1188)_(2)_HVO_2693(863/960)
2_13_18_435-B12	2	13	18	435-B12	0.503695	891.598	1769	1.31468	1643.26	1250	1.84208	0.542866	2048.43	3773	2.22001	0.450448	1410.84	3133	4	1.47012	0.743602	FS435-B12 HVO_1272(889/1089)_(57)
3_17_21_H131	3	17	21	H131	1.40559	1469.91	1046	1.50559	2648.17	1759					1.4974	0.667826	1762.89	2640	3	1.46952	0.0555222	#N/A
8_14_5_459-H05	8	14	5	459-H05	0.582819	980.372	1682				2.07749	0.481349	2357.91	4901	1.74511	0.573029	1767.47	3085	3	1.46847	0.784798	FS459-H05 HVO_B0177(215/1842)_(19)_HVO_B0178(810/810)_(336)_HVO_B0179(205/798)
4_10_6_457-D07	4	10	6	457-D07	0.509484	643.932	1264				1.65981	0.602479	1820.76	3023	2.2281	0.448813	1273.87	2839	3	1.4658	0.875579	#N/A
1_6_11_447-G12	1	6	11	447-G12	0.498549	805.397	1616				1.99345	0.501643	2529.14	5044	1.89893	0.526612	1571.34	2984	3	1.46364	0.837131	#N/A
7_22_21_HVO_2588	7	22	21	HVO_2588	2.51719	4490.8	1784	1.2611	4254.89	3374	1.12229	0.891035	4114.62	4617	0.953015	1.0493	10046.2	9573	4	1.4634	0.713732	#N/A
7_2_11_447-G05	7	2	11	447-G05	1.08909	1462.84	1343				1.78171	0.561257	2621.74	4670	1.51445	0.660308	2788.33	4222	3	1.46175	0.349308	#N/A
8_17_6_458-B01	8	17	6	458-B01	0.618844	1179.15	1905				1.89749	0.527011	2572.9	4883	1.86877	0.535111	2103.83	3931	3	1.4617	0.730079	FS458-B01 HVO_0456(148/393)_(63)_HVO_0457(183/183)_(863)_HVO_0459(259/387)
6_16_9_452-D06	6	16	9	452-D06	2.0418	2575.08	1261	1.52297	2854.33	1874	1.13115	0.884059	2114.39	2391	1.14748	0.871476	5699.57	6540	4	1.46085	0.427499	#N/A
8_15_6_457-F09	8	15	6	457-F09	0.452232	940.488	2079	0.544324	1620.91	2977	2.56393	0.390026	1848.66	4742	2.28127	0.438353	2129.98	4858	4	1.46044	1.11762	FS457-F09 HVO_1396(327/1416)_(139)_HVO_1398(1104/1104)_HVO_1399(156/1269)
5_10_18_435-C06	5	10	18	435-C06	1.79799	1560.62	868	0.859422	1732.33	2016	1.16199	0.860594	2115.02	2458	2.02193	0.494577	2125.73	4298	4	1.46033	0.541451	FS435-C06 HVO_0684(165/1491)_(169)_HVO_0685(885/885)_(1)_HVO_0686(240/465)
2_14_9_452-H04	2	14	9	452-H04	1.92794	2118.99	1099	1.45733	2508.01	1721	1.1271	0.88723	2499.97	2817	1.32032	0.757393	4044.55	5341	4	1.45817	0.341218	FS452-H04 (1)_HVO_C0038(351/351)_(267)_HVO_C0039(945/1167)
1_4_22_sRNA288	1	4	22	sRNA288	1.93115	4329.33	2242	0.9201	2734.75	2972					1.52122	0.657366	5722.45	8704	3	1.45749	0.50853	#N/A
6_12_21_H0.2r	6	12	21	H0.2r	0.429717	952.067	2214								2.47908	0.403376	2467.98	6119	2	1.4544	1.44912	#N/A
2_5_12_446-B04	2	5	12	446-B04	0.561591	594.399	1058	0.873971	1296.23	1483	1.45061	0.689363	2266.59	3288	2.93025	0.341268	1497.13	4388	4	1.45411	1.05074	#N/A
5_15_18_435-E10	5	15	18	435-E10							1.83993	0.5435	1883.54	3466	1.06369	0.940121	1598.47	1700	2	1.45181	0.548881	FS435-E10 (43)_HVO_2028(204/204)_(27)_HVO_2030(1420/1959)
6_17_5_459-F10	6	17	5	459-F10	2.20519	2090.69	948	0.518421	1687.62	3256	1.75984	0.568233	2832.92	4985	1.31804	0.7587	3011.59	3969	4	1.45037	0.719159	FS459-F10 HVO_0137(686/828)_(92)_HVO_0138(871/987)
7_13_11_448-E05	7	13	11	448-E05	0.815047	1071.72	1315	0.508486	1791.59	3524	1.98342	0.50418	2509.49	4978	2.48916	0.401742	2072.12	5156	4	1.44903	0.940568	#N/A
3_12_12_446-G07	3	12	12	446-G07	1.44676	656.798	454												1	1.44676		FS446-G07 HVO_1056(497/1662)_(27)_HVO_1057(817/1605)
6_6_17_436-H10	6	6	17	436-H10	0.499192	1100.02	2204	1.60352	1420.78	886	1.35699	0.736927	3630.1	4927	2.31932	0.431161	1694.57	3930	4	1.44475	0.750968	FS436-H10 HVO_2160(1228/6774)
7_3_5_458-A09	7	3	5	458-A09	0.744928	1121.9	1506				1.84208	0.542866	2598.27	4788	1.73916	0.574991	2163.65	3763	3	1.44205	0.605918	FS458-A09 HVO_B0142(457/1035)_(92)_HVO_B0143(318/1794)
1_13_19_433-E12	1	13	19	433-E12	1.48021	811.187	548								1.40008	0.714244	1548.13	2168	2	1.44014	0.0566567	FS433-E12 (373)_HVO_A0483(948/1170)
5_4_12_445-G10	5	4	12	445-G10	0.569954	484.396	850				2.30866	0.433151	1976.13	4561					2	1.43931	1.22945	FS445-G10 (29)_HVO_2013(1185/1185)_(123)_HVO_2014(211/498)
6_4_18_434-H10	6	4	18	434-H10	2.02636	2249.58	1110	1.36117	2710.27	1991	0.92645	1.07939	2539.29	2352					3	1.43799	0.553964	FS434-H10 HVO_1414(1173/1710)_(87)_HVO_1415(82/693)
6_7_8_453-F06	6	7	8	453-F06	2.49853	5594.04	2239	1.66384	3969.95	2386	0.910403	1.09841	3332.03	3034	0.671167	1.48994	13364	8970	4	1.43599	0.825048	FS453-F06 HVO_2469(451/1338)_(172)_HVO_2470(862/1419)
1_10_11_448-G04	1	10	11	448-G04	0.415564	695.395	1674				2.45228	0.407783	1682.5	4125					2	1.43392	1.44018	FS448-G04 HVO_C0013(1136/1299)_HVO_C0014(10/528)
2_2_5_458-H08	2	2	5	458-H08	0.537789	578.96	1077				2.32912	0.429346	1822.66	4248					2	1.43346	1.26667	FS458-H08 HVO_B0011(440/1143)_(290)_HVO_B0012(614/1755)
5_22_8_454-C10	5	22	8	454-C10	1.54196	1662.26	1078	1.03613	2057.01	1985	1.55812	0.641799	1762.41	2747	1.59748	0.625985	3145.61	5026	4	1.43342	0.265886	#N/A
3_9_11_448-E03	3	9	11	448-E03	1.87647	1123.82	599	0.454905	1787.68	3929	2.31885	0.431248	2089.65	4847	1.07756	0.928027	6239.91	6724	4	1.43195	0.829539	#N/A
7_3_3_sRNA479	7	3	3	sRNA479	1.20681	2207.12	1829								1.6563	0.603757	5073.26	8405	2	1.43155	0.317835	#N/A
4_19_5_460-B03	4	19	5	460-B03	1.10453	2392.39	2166	0.851616	2266.72	2662	1.90667	0.524474	2767.6	5276	1.86308	0.536745	3418.24	6368	4	1.43147	0.533925	FS460-B03 HVO_0555(6/1671)_(296)_HVO_0556(962/999)
2_12_5_459-D08	2	12	5	459-D08	1.37471	1368.92	996	0.673486	1502.04	2230	1.47091	0.67985	2250.74	3312	2.20402	0.453716	1652.73	3642	4	1.43078	0.626139	FS459-D08 HVO_2846(1616/2010)_HVO_2847(147/1320)
8_10_21_H225.2	8	10	21	H225.2	1.58764	7092.26	4467	0.846293	22501.8	26590	0.564157	1.77256	34265.9	19330	2.72411	0.367092	20680.7	56342	4	1.43055	0.964361	#N/A
7_4_17_436-C09	7	4	17	436-C09	0.23673	698.611	2950	0.367614	1700.04	4626	1.5235	0.656385	2602.08	3965	3.58638	0.278833	1761.91	6320	4	1.42855	1.5504	FS436-C09 HVO_2033(601/1131)
8_18_6_458-D01	8	18	6	458-D01	0.784169	1558.69	1987	0.695486	1934.94	2782	1.43739	0.695705	2127.07	3057	2.79377	0.357939	1893.65	5291	4	1.4277	0.968936	FS458-D01 HVO_0226(674/867)_(162)_HVO_0227(522/522)_(114)_HVO_0228(134/744)
3_1_20_431-A03	3	1	20	431-A03	1.19073	940.488	790	1.66278	2580.4	1552									2	1.42675	0.333792	FS431-A03 (358)_HVO_0131(276/276)_(73)_HVO_0131_A(123/123)_(186)_HVO_0132(79/414)
4_14_6_457-D11	4	14	6	457-D11	1.0447	1502.08	1438	1.36046	2033.94	1495	1.17937	0.84791	3022.54	3565	2.12148	0.471368	2678.17	5680	4	1.4265	0.481043	FS457-D11 HVO_A0209(831/2814)_(189)_HVO_A0210(552/552)_(3)_HVO_A0211(47/996)
1_7_12_446-E04	1	7	12	446-E04							1.42569	0.701413	2087.12	2976					1	1.42569		#N/A
8_6_12_446-D01	8	6	12	446-D01							1.42569	0.701413	1734.51	2473					1	1.42569		#N/A
4_17_7_456-F03	4	17	7	456-F03	1.61079	1556.11	966	1.10852	1783.43	1609	1.7158	0.582819	1997.06	3425	1.26517	0.790408	2249.3	2846	4	1.42507	0.28565	FS456-F03 (193)_HVO_A0019(897/897)_(212)
8_6_21_p10	8	6	21	p10	0.670307	1233.18	1840				2.17492	0.459787	2284.98	4970					2	1.42261	1.06392	#N/A
7_2_12_445-C09	7	2	12	445-C09	0.369891	717.267	1938								2.47506	0.40403	1872.07	4635	2	1.42248	1.48858	FS445-C09 HVO_1431(1128/1440)_(186)_HVO_1432(339/408)
6_8_6_457-H02	6	8	6	457-H02	1.59214	2114.49	1328	0.590808	1623.04	2747	1.55351	0.643702	2615.39	4064	1.95225	0.512229	1841.02	3593	4	1.42218	0.582606	FS457-H02 HVO_2164(911/1236)_HVO_2165(496/1290)
3_2_2_H74	3	2	2	H74											1.42155	0.703457	1347.09	1915	1	1.42155		#N/A
2_14_6_457-D12	2	14	6	457-D12	1.20874	2298.47	1902	0.970487	1595.72	1644	1.59759	0.625944	2632.52	4205	1.90011	0.526285	2248.32	4272	4	1.41923	0.411799	FS457-D12 HVO_0628(1246/1725)_(25)_HVO_0629(380/1020)
7_19_18_436-E01	7	19	18	436-E01	2.42391	10152.4	4188	1.97468	16755.5	8485	0.562948	1.77636	24706.1	13908	0.708964	1.41051	20615	14616	4	1.41763	0.922966	FS436-E01 HVO_2558(154/915)_HVO_2559(461/462)_(3)_HVO_2560(423/423)_(2)_HVO_2561(359/726)
1_3_21_sRNA136sense	1	3	21	sRNA136sense	1.19394	2408.47	2017	1.55668	8040.67	5165	1.51326	0.660825	2787.89	4219	1.40458	0.711956	2646.79	3717	4	1.41712	0.161952	#N/A
1_10_12_446-C08	1	10	12	446-C08	0.892241	530.07	594				1.9395	0.515595	2110.58	4093					2	1.41587	0.740527	#N/A
7_12_22_sRNA144	7	12	22	sRNA144	1.8308	3842.36	2099	1.56342	6483.99	4147	0.911982	1.09651	7378.79	6728	1.35123	0.740068	10361.6	14000	4	1.41436	0.388163	#N/A
3_20_20_432-G07	3	20	20	432-G07	2.0077	2593.74	1292	1.59465	3913.17	2454	1.19546	0.836495	2928.68	3502	0.848593	1.17842	7173.82	6088	4	1.4116	0.500845	FS432-G07 HVO_1504(64/1422)_HVO_1505(256/264)_(11)_HVO_1506(1047/1047)_HVO_1507(40/657)
2_11_21_H229.10r	2	11	21	H229.10r	0.532	1213.89	2283	0.8981	1720.97	1916					2.80145	0.356958	2368.28	6633	3	1.41052	1.21841	#N/A
8_12_22_sRNA164	8	12	22	sRNA164											1.41041	0.709014	3279.96	4626	1	1.41041		#N/A
7_4_2_H230	7	4	2	H230	2.29911	13892.5	6042	2.01691	22139.5	10977	0.429651	2.32747	32150.2	13814	0.893713	1.11893	20375.4	18208	4	1.40985	0.891908	#N/A
4_6_6_457-D03	4	6	6	457-D03	1.07686	1179.15	1095	1.60636	1940.62	1208	2.13083	0.4693	1870.86	3984	0.824132	1.2134	3433.6	2830	4	1.40955	0.580913	#N/A
2_11_18_435-F08	2	11	18	435-F08	1.59857	807.327	505				1.47642	0.677314	2304.01	3403	1.14705	0.871802	2104.49	2414	3	1.40735	0.233552	FS435-F08 HVO_1735(1078/1983)_(133)_HVO_1736(219/1413)
1_5_22_sRNA34	1	5	22	sRNA34	2.33192	3900.9	1673	1.39665	4854.92	3476	1.06326	0.940502	3643.41	3873	0.836985	1.19476	11426.9	9563	4	1.4072	0.657941	#N/A
7_8_1_HVO_2588	7	8	1	HVO_2588	2.41941	5271.75	2179	1.2462	3898.27	3128	1.11515	0.896743	3363.1	3751	0.843446	1.18561	10137.7	8550	4	1.40605	0.696083	#N/A
4_7_8_453-F07	4	7	8	453-F07	1.06915	41829.8	39123	0.56526	22406.7	39641	0.924278	1.08193	40558.9	37493	3.06224	0.326558	20601.6	63091	4	1.40523	1.1248	FS453-F07 (1722) intergene Region
4_17_5_459-F11	4	17	5	459-F11	1.23254	2265.66	1838	1.72133	3690.69	2144	1.27265	0.78576	3676.39	4679	1.38675	0.721108	4151.44	5758	4	1.40332	0.221843	FS459-F11 HVO_0768(664/1698)_(167)_HVO_0769(405/405)_(64)_HVO_0770(70/696)
4_7_2_HVO_2722	4	7	2	HVO_2722	2.73977	6671.54	2435	1.17913	3773.37	3200	0.90001	1.1111	4806.52	4326	0.79069	1.26472	20771.6	16424	4	1.4024	0.906455	#N/A
8_6_5_458-H09	8	6	5	458-H09	0.574457	858.79	1495				1.17761	0.849179	2860.83	3368	2.45127	0.407953	1677.25	4112	3	1.40111	0.958158	FS458-H09 HVO_0669(53/1035)_(249)_HVO_0670(981/981)_(96)_HVO_0671(209/966)
6_17_13_445-F02	6	17	13	445-F02	0.593755	463.168	780				2.20534	0.453445	1698.99	3745					2	1.39955	1.13956	FS445-F02 HVO_2484(83/567)_(39)_HVO_2485(1005/1005)_(68)_HVO_2486(139/1800)
2_20_18_436-H04	2	20	18	436-H04				0.486131	1569.81	3229	2.30529	0.433785	1549.32	3573					2	1.39571	1.28634	FS436-H04 HVO_1201(1153/2127)
2_11_5_459-B08	2	11	5	459-B08	1.27371	2382.74	1871	1.14223	2968.95	2599	1.50316	0.665264	3310.47	4974	1.66079	0.602122	4383.86	7280	4	1.39497	0.231624	#N/A
4_20_12_447-H03	4	20	12	447-H03	0.278544	484.396	1738				1.40662	0.710926	1861.34	2618	2.49525	0.400761	1215.03	3032	3	1.39347	1.10841	FS447-H03 HVO_C0043(1516/1986)
2_10_18_435-D08	2	10	18	435-D08	1.9601	2317.13	1182	1.80223	3471.04	1926	0.960888	1.0407	4576.31	4397	0.843679	1.18529	4848.36	4090	4	1.39172	0.57083	FS435-D08 HVO_0347(40/1566)_(1)_HVO_0348(1663/1830)
5_8_4_460-G10	5	8	4	460-G10	1.65454	881.949	533	0.626292	1603.88	2561	1.20829	0.827616	2170.83	2623	2.07261	0.482482	2239.49	4642	4	1.39043	0.619734	FS460-G10 HVO_1684(1203/1932)_(15)_HVO_1685(379/1458)
2_4_21_sRNA437sense	2	4	21	sRNA437sense	2.0225	9673.77	4783	0.758293	5167.53	6815									2	1.3904	0.893929	#N/A
2_17_5_459-F12	2	17	5	459-F12	0.52428	936.628	1786	0.646518	1647.17	2548	2.26554	0.441395	1828.37	4140	2.12443	0.470714	1437.31	3054	4	1.39019	0.932416	FS459-F12 (472)_HVO_B0104(303/303)_(79)_HVO_B0105(870/870)_(9)
8_20_14_443-H05	8	20	14	443-H05				1.0592	3051.62	2881	1.71767	0.582185	2864	4919					2	1.38843	0.465608	FS443-H05 HVO_0601(928/951)_(81)_HVO_0602(131/744)
1_11_3_sRNA136sense	1	11	3	sRNA136sense	1.08651	2409.12	2217	1.65391	9395.81	5681	0.578012	1.73007	14065	8129	2.23298	0.447833	2152.86	4808	4	1.38785	0.714532	#N/A
3_16_12_446-G11	3	16	12	446-G11	1.28915	1834.02	1423	1.19297	2147.14	1800	1.29886	0.769905	3275.59	4254	1.75412	0.570088	2048.59	3593	4	1.38377	0.251478	#N/A
6_5_19_433-F02	6	5	19	433-F02	2.14215	2960.41	1382								0.623559	1.6037	5654.13	3526	2	1.38285	1.07381	FS433-F02 HVO_2846(542/2010)_HVO_2847(903/1320)
7_10_19_433-G05	7	10	19	433-G05	1.48986	1467.34	985	1.40694	2724.11	1936	1.03466	0.966504	3084.06	3191	1.59249	0.627946	2188.82	3486	4	1.38099	0.24304	FS433-G05 HVO_1568(100/834)_(89)_HVO_1569(219/219)_(26)_HVO_1570(1101/1101)_HVO_1571(99/2397)
5_8_1_HVO_A0618	5	8	1	HVO_A0618				1.38033	2238.68	1622									1	1.38033		#N/A
3_9_19_433-E07	3	9	19	433-E07	1.27307	926.979	728				1.58156	0.632286	2491.73	3939	1.27946	0.781582	1831.21	2343	3	1.37803	0.176294	FS433-E07 HVO_0251(132/264)_HVO_0252(506/507)_(93)_HVO_0253(370/600)
5_5_3_sRNA112anti	5	5	3	sRNA112anti	1.45641	1275.64	876	0.693002	2085.04	3008					1.98133	0.504711	3260.35	6461	3	1.37691	0.647834	#N/A
2_13_5_459-F08	2	13	5	459-F08	1.09681	1309.74	1194	0.736648	1800.46	2444	1.7777	0.562525	2514.56	4472	1.88141	0.531515	2697.13	5073	4	1.37314	0.548784	#N/A
3_19_18_436-E03	3	19	18	436-E03	0.537146	1361.2	2535	1.84233	2083.62	1131	1.74234	0.573941	2732.09	4762	1.36999	0.729934	3247.6	4449	4	1.37295	0.593111	FS436-E03 HVO_B0157(825/1350)_(225)
7_15_17_437-A09	7	15	17	437-A09	1.51687	1818.58	1199	1.25542	2376.72	1893	1.24946	0.800346	2089.65	2611	1.46583	0.682209	2923.66	4286	4	1.3719	0.139521	#N/A
3_1_18_434-A11	3	1	18	434-A11	1.43646	1893.2	1318	1.22952	2704.94	2200					1.44301	0.692996	4324.04	6240	3	1.36966	0.121412	FS434-A11 HVO_A0444(125/360)_(359)_HVO_A0445(1167/1167)_(167)_HVO_A0446(78/159)
7_3_17_436-A09	7	3	17	436-A09	1.0447	1825.65	1747	1.25649	2758.88	2196	0.983667	1.0166	4234.48	4165	2.18513	0.457639	3354.17	7327	4	1.3675	0.557485	FS436-A09 (414)_HVO_A0451(1315/1881)
7_13_3_p1	7	13	3	p1	2.35765	7399.1	3138	1.52404	11269.7	7395	0.814893	1.22716	12482.7	10172	0.751087	1.3314	19354.9	14538	4	1.36192	0.750582	#N/A
3_11_6_457-E07	3	11	6	457-E07	1.25634	2896.08	2305	1.60742	3861.01	2402	1.31951	0.757856	3351.05	4420	1.25428	0.797273	6431.79	8068	4	1.35939	0.168106	FS457-E07 (6)_HVO_C0038(351/351)_(267)_HVO_C0039(945/1167)
2_7_18_435-F04	2	7	18	435-F04	1.1219	705.687	629	1.03684	1289.84	1244					1.91678	0.521709	1803.75	3458	3	1.35851	0.485346	FS435-F04 HVO_2591(402/429)_(67)_HVO_2592(633/633)_(115)_HVO_2593(153/153)_(3)_HVO_2594(14/216)
1_8_11_448-C04	1	8	11	448-C04	0.445156	856.217	1923	0.565615	1497.07	2646	2.0666	0.483886	2687.06	5554	2.35141	0.425277	1826.96	4295	4	1.35719	0.991653	FS448-C04 HVO_0995(638/1038)_(194)_HVO_0996(779/1104)
8_18_3_H225.2	8	18	3	H225.2	2.54807	24138.8	9473	0.951681	22497.2	23640	0.569043	1.75734	38839.6	22099					3	1.35626	1.04971	#N/A
2_1_11_447-F08	2	1	11	447-F08	0.629136	554.515	881								2.08249	0.480194	1571.66	3272	2	1.35581	1.02768	#N/A
4_8_18_435-H03	4	8	18	435-H03	2.13572	1586.99	743	1.18729	2193.98	1848	0.868292	1.15169	3114.5	2705	1.22711	0.814924	2420.26	2970	4	1.3546	0.544942	FS435-H03 HVO_B0285(958/1035)_(141)_HVO_B0286(53/336)
7_22_13_445-G05	7	22	13	445-G05	0.245093	444.512	1812				2.46378	0.405881	2022.43	4984					2	1.35444	1.56885	FS445-G05 HVO_1585(228/2007)_(20)_HVO_1586(1275/1308)
5_11_17_437-A06	5	11	17	437-A06	2.02443	5778.02	2854	1.62481	4411.01	2715	0.870208	1.14915	3234.36	2814	0.893713	1.11893	3573.83	3194	4	1.35329	0.568252	FS437-A06 HVO_2069(1416/2520)_(3)_HVO_2070(83/1635)
8_18_14_443-D05	8	18	14	443-D05	0.427787	694.752	1625				2.27864	0.438859	2177.8	4959					2	1.35321	1.30875	#N/A
5_10_12_446-C06	5	10	12	446-C06	0.395622	554.515	1401				2.30866	0.433151	1842.32	4254					2	1.35214	1.35272	#N/A
4_9_20_431-B11	4	9	20	431-B11	1.48535	1284.65	865	1.15678	1719.2	1486	1.00691	0.99314	1700.89	1713	1.75714	0.569107	1807.02	3176	4	1.35154	0.336214	FS431-B11 HVO_B0098(881/1035)_(98)_HVO_B0099(757/909)
1_5_20_431-A08	1	5	20	431-A08	0.938558	664.517	708				1.76378	0.566965	2111.21	3725					2	1.35117	0.583519	#N/A
1_5_11_447-E12	1	5	11	447-E12	0.627206	838.848	1337				2.07476	0.481983	1881	3904					2	1.35098	1.02358	FS447-E12 HVO_2621(1394/2694)
6_10_2_0850n	6	10	2	437-D02											1.35063	0.740395	1439.27	1944	1	1.35063		#N/A
7_4_4_460-G05	7	4	4	460-G05	0.712764	848.498	1190				1.98842	0.502912	2191.76	4360					2	1.35059	0.902026	FS460-G05 HVO_1983(614/1302)_HVO_1984(750/1038)
2_21_5_460-F04	2	21	5	460-F04	0.386616	730.132	1888	0.638002	1388.84	2177	2.00868	0.497838	2470.8	4964	2.35321	0.424951	1432.41	3372	4	1.34663	0.978998	FS460-F04 HVO_0892(451/1926)_(222)_HVO_0893(1186/1701)
4_7_17_437-B03	4	7	17	437-B03	2.69216	13747.1	5106	1.342	3740.01	2787	0.738902	1.35336	4575.67	3381	0.608913	1.64227	20700	12604	4	1.3455	0.952896	FS437-B03 HVO_B0159(405/624)_(276)_HVO_B0160(576/576)_HVO_B0161(332/654)
6_5_18_435-B02	6	5	18	435-B02	1.57992	1439.04	911	1.54001	2149.97	1396	1.32841	0.752782	2382.01	3165	0.926743	1.07905	2620.64	2429	4	1.34377	0.299121	FS435-B02 HVO_A0516(1202/1947)_(49)_HVO_A0517(366/1005)
7_14_6_457-C09	7	14	6	457-C09	0.912826	1608.86	1762	0.980778	2346.91	2393	1.60736	0.622139	3592.68	5773	1.8722	0.53413	2898.16	5426	4	1.34329	0.471238	FS457-C09 HVO_0736(36/456)_(79)_HVO_0737(672/672)_(2)_HVO_0738(282/282)_(171)_HVO_0739(465/990)
7_11_18_435-E05	7	11	18	435-E05	0.48504	986.161	2033	1.01484	2118.75	2088	1.6739	0.597406	2428.94	4064	2.19769	0.455024	2698.44	5932	4	1.34287	0.749171	#N/A
3_18_2_HVO_A0205	3	18	2	437-C11											1.34233	0.744971	1334.02	1791	1	1.34233		FS437-C11 (66)_HVO_B0288(198/198)_(141)_HVO_B0289(954/1059)
8_5_6_457-B01	8	5	6	457-B01	0.273398	636.212	2327				2.41104	0.414759	2291.96	5522					2	1.34222	1.51154	FS457-B01 (466)_HVO_0641(657/657)_(105)_HVO_0642(75/150)
7_15_18_435-E09	7	15	18	435-E09	1.31552	2115.13	1608	0.650067	1812.17	2787	1.52056	0.657654	3287	4997	1.88141	0.531515	3994.86	7514	4	1.34189	0.517147	FS435-E09 HVO_2509(454/1038)_(63)_HVO_2510(915/915)_(4)_HVO_2511(115/1248)
1_13_21_H7.4r	1	13	21	H7.4r	2.56415	19523.8	7615	1.44313	22563.2	15633	0.659205	1.51698	29741.6	19609	0.697011	1.4347	18828.6	13123	4	1.34087	0.891831	#N/A
6_15_6_457-F10	6	15	6	457-F10	0.266965	492.116	1845	0.571647	1529.01	2674					3.18333	0.314137	1367.36	4354	3	1.34065	1.60306	FS457-F10 HVO_A0598(212/279)_(40)_HVO_A0599(237/237)_(345)_HVO_A0600(420/420)_(53)_HVO_A0601(196/612)
1_14_22_sRNA13sense	1	14	22	sRNA13sense	1.69314	21272.9	12566	1.19794	21754.5	18162	0.495232	2.01926	40782.1	20196	1.97112	0.507326	20780.1	40967	4	1.33936	0.647259	#N/A
5_7_4_460-E10	5	7	4	460-E10	0.868439	752.004	866	0.878584	1815.72	2067	1.32841	0.752782	2874.78	3819	2.28127	0.438353	1745.57	3981	4	1.33917	0.663674	FS460-E10 HVO_0999(787/1137)_(26)_HVO_1000(1019/2094)
5_18_14_443-C06	5	18	14	443-C06	1.33868	692.178	517												1	1.33868		FS443-C06 HVO_1793(1232/1359)_(358)_HVO_1794(65/408)
8_1_8_453-B01	8	1	8	453-B01							1.33855	0.747074	1604.5	2148					1	1.33855		FS453-B01 HVO_2043(261/672)_(59)_HVO_2044(963/963)_(278)_HVO_2045(173/237)
1_14_6_457-C12	1	14	6	457-C12	0.409131	775.806	1895	0.784551	1500.97	1913	1.7797	0.561891	2300.84	4096	2.37883	0.420374	1476.21	3513	4	1.33805	0.903242	FS457-C12 HVO_2932(810/1191)_(270)_HVO_2933(324/378)
6_5_5_458-F10	6	5	5	458-F10	1.45769	3194.57	2192	1.64504	4527.05	2752	1.22139	0.818738	4309.95	5263	1.02623	0.974444	4830.38	4957	4	1.33759	0.270431	FS458-F10 HVO_B0205(495/1740)_(135)_HVO_B0206(1039/1674)
7_17_5_459-E09	7	17	5	459-E09	0.48504	844.638	1742	0.449937	1862.55	4139	1.28092	0.780686	2692.77	3450	3.1248	0.32002	1518.05	4743	4	1.33518	1.25327	FS459-E09 HVO_1768(557/1074)_HVO_1769(1061/1065)_HVO_1770(32/363)
1_16_17_437-C12	1	16	17	437-C12	1.94273	1624.3	836	1.16529	1586.13	1361	0.893381	1.11934	1981.84	1771					3	1.3338	0.544592	FS437-C12 HVO_0778(616/1575)_(187)_HVO_0779(742/1320)
4_4_21_sRNA437	4	4	21	sRNA437	1.7446	13225.4	7580	0.756164	9707	12837	0.663644	1.50683	18317.3	12155	2.14529	0.466138	20729.1	44462	4	1.32742	0.732547	#N/A
6_6_4_460-D10	6	6	4	460-D10	1.21839	1743.31	1431				0.669277	1.49415	4024.56	2694	2.09389	0.477579	1929.93	4041	3	1.32719	0.718513	FS460-D10 HVO_0322(132/1725)_(39)_HVO_0323(138/138)_(45)_HVO_0324(1273/1764)
1_16_2_2937n4	1	16	2	437-G08	2.6645	27701.9	10396	1.33917	22466.3	16777	0.735456	1.3597	38031	27968	0.569467	1.75603	17576.9	10009	4	1.32715	0.950936	FS437-G08 HVO_B0243(1090/1122)_(279)_HVO_B0244(148/1761)
8_16_11_448-D09	8	16	11	448-D09	1.01061	1567.69	1551	0.807616	2188.65	2710	1.29886	0.769905	3696.05	4799	2.18513	0.457639	2156.13	4713	4	1.32555	0.607463	#N/A
1_3_11_447-A12	1	3	11	447-A12	0.272754	535.216	1964				2.37473	0.421101	2113.12	5018					2	1.32374	1.48632	FS447-A12 HVO_0995(126/1038)_(194)_HVO_0996(1085/1104)
4_5_8_453-B07	4	5	8	453-B07	2.17239	2989.36	1376	1.43639	3160.2	2200	0.897449	1.11427	2679.45	2404	0.788448	1.26831	9527.72	7512	4	1.32367	0.632759	#N/A
7_4_11_447-C09	7	4	11	447-C09	0.351879	818.906	2328	0.507421	1849.78	3646	1.33629	0.748343	3464.57	4628	3.09634	0.322962	1771.06	5484	4	1.32298	1.25872	FS447-C09 HVO_0627(1689/2697)_(63)
8_20_17_438-D01	8	20	17	438-D01											1.32203	0.756412	1412.8	1868	1	1.32203		FS438-D01 HVO_0984(325/369)_HVO_0985(302/303)_(3)_HVO_0986(860/2037)
3_13_12_446-A11	3	13	12	446-A11	0.33451	612.411	1832				2.30866	0.433151	1873.39	4323					2	1.32159	1.39594	#N/A
1_12_1_htsf_238	1	12	1	438-G04	2.02314	2357.01	1165	1.51978	3394.04	2233	0.589906	1.69519	5999.43	3539	1.1505	0.869187	3720.28	4280	4	1.32083	0.604452	FS438-G04 HVO_1361(736/1044)_HVO_1362(146/150)_(495)_HVO_1363(142/465)
1_20_18_436-G04	1	20	18	436-G04	1.32067	645.862	489												1	1.32067		FS436-G04 HVO_2031(561/1212)_(57)_HVO_2032(886/1569)
2_1_20_431-B04	2	1	20	431-B04											1.32032	0.757393	1166.33	1540	1	1.32032		#N/A
5_6_6_457-C02	5	6	6	457-C02				1.31823	2514.04	1907									1	1.31823		FS457-C02 HVO_0470(612/1104)_(17)_HVO_0471(695/1359)
1_8_5_459-C04	1	8	5	459-C04	1.19845	988.734	825	0.557099	1536.1	2758	1.55505	0.643067	2314.79	3600	1.96227	0.509614	2256.81	4428	4	1.31822	0.59569	FS459-C04 HVO_A0159(944/1164)_(45)_HVO_A0160(489/2127)
2_10_5_459-H04	2	10	5	459-H04	0.685746	1451.9	2117	1.37252	2358.27	1718	1.609	0.621505	2592.56	4172	1.60503	0.623043	2965.17	4758	4	1.31807	0.435806	FS459-H04 HVO_B0031(239/762)_(99)_HVO_B0032(765/765)_(58)_HVO_B0033(189/189)_(9)_HVO_B0034(191/1380)
4_8_12_446-H03	4	8	12	446-H03	0.570597	955.927	1675				0.976358	1.02421	2612.86	2551	2.40313	0.416125	1653.71	3975	3	1.31669	0.962503	#N/A
3_3_19_433-A03	3	3	19	433-A03	0.755864	41764.2	55248	0.569518	22408.5	39337	0.830778	1.20369	25258.5	20987	3.10577	0.321982	20132.5	62540	4	1.31548	1.19857	FS433-A03 (1316) intergene Region
4_10_18_435-D07	4	10	18	435-D07	1.27628	2331.28	1827	1.95907	2983.49	1523	1.11594	0.896109	4074.66	4547	0.908577	1.10062	8184.87	7437	4	1.31497	0.455021	FS435-D07 HVO_1709(667/1017)_(636)_HVO_1710(124/2034)
1_5_9_451-E08	1	5	9	451-E08	1.39272	1285.29	923	1.05246	1667.04	1584	1.5235	0.656385	1708.5	2604	1.29025	0.775044	1618.08	2088	4	1.31473	0.199209	FS451-E08 HVO_1976(376/1575)_(281)_HVO_1977(231/231)_(66)_HVO_1978(560/648)
6_4_17_436-D10	6	4	17	436-D10	0.562877	1535.53	2729	1.0592	2481.4	2343	1.62726	0.614529	3003.52	4887	2.00208	0.49948	3474.79	6955	4	1.31285	0.632638	FS436-D10 HVO_0016(680/858)_(21)_HVO_0017(579/579)_(86)
1_16_20_432-G04	1	16	20	432-G04	1.85717	1862.96	1003	1.1291	1426.1	1263					0.952126	1.05028	4565.6	4347	3	1.3128	0.479674	#N/A
8_11_8_453-F09	8	11	8	453-F09	1.13991	851.714	747	1.41652	1953.39	1379	1.17236	0.852984	2132.78	2501	1.5167	0.659327	2543.82	3858	4	1.31137	0.184337	FS453-F09 HVO_A0449(945/1167)_(866)_HVO_A0451(160/1881)
4_13_12_446-B11	4	13	12	446-B11	0.443869	873.586	1969				2.17792	0.459153	2255.18	4912					2	1.3109	1.22616	#N/A
3_6_7_455-G03	3	6	7	455-G03	1.02862	899.961	875	0.895261	1685.84	1883					2.00734	0.498173	1443.85	2898	3	1.3104	0.607232	FS455-G03 HVO_0126(229/1020)_(34)_HVO_0127(417/417)_(2)_HVO_0128(570/570)_(139)_HVO_0129(179/378)
1_21_4_sRNA34	1	21	4	sRNA34	1.8932	3613.99	1909	1.39665	5007.86	3586	0.978175	1.02231	5979.77	5849	0.971168	1.02969	9960.19	9672	4	1.3098	0.436861	#N/A
7_6_13_444-G01	7	6	13	444-G01				0.468744	1544.97	3297	2.14825	0.465495	2217.76	4767					2	1.3085	1.18759	FS444-G01 HVO_2164(53/1236)_HVO_2165(1282/1290)_(74)_HVO_2166(263/276)
2_20_5_460-D04	2	20	5	460-D04	0.61627	728.203	1182	0.526228	1267.84	2410	1.609	0.621505	2484.12	3998	2.48109	0.403049	1441.56	3577	4	1.30815	0.923109	FS460-D04 HVO_B0071(27/1050)_(153)_HVO_B0072(672/672)_(74)_HVO_B0073(531/531)_(212)_HVO_B0074(295/1116)
3_4_18_434-G11	3	4	18	434-G11	2.08811	3735.58	1789	1.35123	5075.28	3756	0.986127	1.01407	3604.09	3555	0.806746	1.23955	4894.45	3949	4	1.30805	0.567246	FS434-G11 HVO_1248(145/210)_(36)_HVO_1249(429/429)_(42)_HVO_1250(564/564)_(81)_HVO_1251(168/426)
7_14_18_435-C09	7	14	18	435-C09	0.344803	857.504	2486	0.759712	1607.07	2115	1.75592	0.569502	2818.97	4952	2.37146	0.421682	1683.78	3992	4	1.30797	0.92375	FS435-C09 HVO_B0042(294/1374)_HVO_B0043(638/642)_HVO_B0044(865/1782)
1_17_1_HVO_0583	1	17	1	438-A12	1.47892	1317.45	891				1.13685	0.87962	1900.66	2161					2	1.30789	0.241877	FS438-A12 HVO_C0085(188/345)_HVO_C0086(191/195)_HVO_C0087(437/441)_(8)_HVO_C0088(225/225)_(342)_HVO_C0089(171/171)_(54)
4_9_11_448-F03	4	9	11	448-F03	1.99548	2203.26	1104	0.700099	2088.59	2983	1.39541	0.716633	2695.94	3762	1.14021	0.877033	4494.34	5125	4	1.3078	0.540977	FS448-F03 HVO_C0036(69/3915)_(444)_HVO_C0037(947/1170)
7_21_7_456-E05	7	21	7	456-E05	1.70278	1457.69	856	1.10568	1872.85	1694	1.26145	0.792736	2556.41	3226	1.15354	0.866899	2231.97	2575	4	1.30586	0.272516	FS456-E05 HVO_0901(661/1182)_HVO_0902(755/759)_HVO_0903(136/744)
1_6_18_435-C04	1	6	18	435-C04	0.519777	981.015	1887	1.09291	1903.01	1741	1.4932	0.669703	2377.57	3550	2.10687	0.474637	1459.21	3074	4	1.30319	0.668322	FS435-C04 HVO_2399(52/999)_(175)_HVO_2400(177/177)_(22)_HVO_2401(1138/1422)
3_7_17_437-A03	3	7	17	437-A03	0.732706	41828.5	57097	0.520905	22389	42968	0.891361	1.12188	40336.9	35953	3.06224	0.326558	20484.6	62708	4	1.3018	1.1834	FS437-A03 (1526) intergene Region
4_16_14_443-H03	4	16	14	443-H03	0.452875	686.389	1516				2.14825	0.465495	1794.75	3855					2	1.30056	1.19881	FS443-H03 (209)_HVO_0028(270/270)_(88)_HVO_0029(771/2097)
8_3_17_436-B09	8	3	17	436-B09	0.696681	1455.12	2089	1.18765	2673.36	2251	2.18699	0.45725	2564.66	5610	1.12017	0.892723	3055.07	3422	4	1.29787	0.631317	FS436-B09 HVO_0220(389/2109)_(100)_HVO_0221(303/303)_(150)_HVO_0222(339/339)_HVO_0223(200/942)
2_2_11_447-H08	2	2	11	447-H08	0.674166	976.512	1448	1.19723	1431.78	1196	1.87716	0.532719	2133.41	4004	1.44165	0.69365	2192.09	3160	4	1.29755	0.501793	FS447-H08 HVO_C0025(95/258)_(48)_HVO_C0026(468/468)_(168)_HVO_C0027(195/195)_(55)_HVO_C0028(554/975)
6_18_6_458-D02	6	18	6	458-D02	0.975225	2137	2191	0.990713	3180.08	3210	1.65285	0.605016	3519.11	5815	1.57042	0.636772	5107.58	8019	4	1.2973	0.364572	FS458-D02 (5)_HVO_C0038(351/351)_(267)_HVO_C0039(945/1167)
7_19_6_458-E01	7	19	6	458-E01	0.300416	618.2	2058				1.84856	0.540963	2028.14	3751	1.74015	0.574664	1974.71	3437	3	1.29637	0.864226	FS458-E01 HVO_2961(1132/1428)_(31)_HVO_2962(213/213)_HVO_2963(413/417)_(19)
1_19_6_458-E04	1	19	6	458-E04	0.47346	843.994	1783	0.699744	1832.39	2618	1.53089	0.653214	2531.05	3873	2.47908	0.403376	1703.72	4224	4	1.29579	0.910482	FS458-E04 HVO_B0173(1642/1989)_(15)
5_8_12_446-G02	5	8	12	446-G02	1.29494	503.695	389												1	1.29494		#N/A
1_12_20_431-G12	1	12	20	431-G12	1.6674	1572.2	943	1.08616	2104.2	1937	1.65981	0.602479	1934.28	3211	0.760422	1.31506	2147.31	1633	4	1.29345	0.44764	FS431-G12 HVO_0714(516/972)_(133)_HVO_0715(1131/1317)
7_11_17_437-A05	7	11	17	437-A05	1.96074	5963.28	3041	1.19439	3098.46	2594	1.31074	0.762929	2883.02	3778	0.706671	1.41509	9452.86	6680	4	1.29314	0.516301	FS437-A05 HVO_0212(73/375)_(122)_HVO_0213(453/453)_(191)_HVO_0214(510/963)
6_18_5_459-H10	6	18	5	459-H10	0.914756	1461.55	1598	0.553195	1820.68	3291	1.31074	0.762929	3493.11	4577	2.39372	0.417759	1709.28	4091	4	1.2931	0.796301	FS459-H10 HVO_1156(491/987)_HVO_1157(629/633)_HVO_1158(497/501)_HVO_1159(105/2043)
2_15_11_448-B12	2	15	11	448-B12	1.94916	2115.13	1085	0.790583	1938.49	2452	1.16542	0.858057	2872.88	3348	1.26204	0.792369	3325.73	4198	4	1.2918	0.483116	FS448-B12 HVO_1920(1317/1569)_(163)
2_2_12_445-D12	2	2	12	445-D12	0.463168	631.709	1363								2.11855	0.472022	1424.89	3018	2	1.29086	1.17053	FS445-D12 HVO_2500(1429/2247)
1_16_8_454-G04	1	16	8	454-G04	0.965576	674.166	698								1.61605	0.618793	1634.43	2641	2	1.29081	0.459953	FS454-G04 HVO_C0036(523/3915)_(444)_HVO_C0037(948/1170)
2_20_6_458-H04	2	20	6	458-H04	0.456092	729.489	1600				2.12509	0.470568	1967.89	4181					2	1.29059	1.18016	FS458-H04 HVO_0182(107/177)_(56)_HVO_0183(720/720)_HVO_0184(169/177)_(119)_HVO_0185(201/2157)
5_7_22_sRNA194	5	7	22	sRNA194	1.98262	36164.4	18238	0.791293	22148.4	27993	0.394698	2.53358	8370.02	3304	1.99165	0.502095	15196.9	30264	4	1.29006	0.821037	#N/A
4_2_18_434-D11	4	2	18	434-D11	2.17946	3334.16	1530	1.50878	4078.18	2703	0.703936	1.42058	3527.99	2483	0.768059	1.30198	3186.15	2447	4	1.29006	0.696395	FS434-D11 HVO_1698(663/798)_(11)_HVO_1699(1003/1137)
8_4_16_438-H05	8	4	16	438-H05	1.90928	3820.49	2001				1.28092	0.780686	1941.89	2487	0.679969	1.47066	8783.73	5972	3	1.29006	0.614707	FS438-H05 (1079)_HVO_1733(317/576)
2_16_20_432-H04	2	16	20	432-H04	2.22513	2356.37	1059	1.067	1750.78	1641	1.22139	0.818738	1943.15	2374	0.643631	1.55368	8115.58	5223	4	1.28929	0.670001	FS432-H04 HVO_0496(128/726)_(169)_HVO_0497(195/195)_(159)_HVO_0498(195/195)_(565)_HVO_0500(224/669)
2_6_18_435-D04	2	6	18	435-D04	0.825982	1114.82	1350	1.59926	2156.01	1348	1.36758	0.73122	1986.28	2717	1.36145	0.734511	1774.99	2417	4	1.28857	0.327654	FS435-D04 HVO_A0569(129/1206)_(195)_HVO_A0570(685/1401)
8_17_5_459-F09	8	17	5	459-F09	2.05209	3752.94	1829	1.55455	5110.05	3287	0.929179	1.07622	7771.98	7221	0.617268	1.62004	9136.76	5640	4	1.28827	0.641228	FS459-F09 HVO_0986(1457/2037)
2_12_17_437-D08	2	12	17	437-D08							0.911982	1.09651	1818.85	1659	1.6626	0.601468	1157.5	1924	2	1.28729	0.530765	FS437-D08 HVO_1000(715/2094)_(207)_HVO_1001(261/261)_(210)_HVO_1002(134/753)
2_16_2_2939n2	2	16	2	437-H08	2.56865	16800.8	6541	0.874326	22331.1	25538	0.965596	1.03563	40315.4	38935	0.736442	1.35788	6171.59	4545	4	1.28625	0.860105	FS437-H08 HVO_1602(252/870)_HVO_1603(1043/1047)_(255)_HVO_1604(120/1122)
8_2_19_432-H09	8	2	19	432-H09	1.43711	854.93	595								1.13261	0.882917	2012.3	2279	2	1.28486	0.215312	FS432-H09 HVO_0743(937/1350)_(15)_HVO_0744(462/1110)
1_13_22_sRNA358anti	1	13	22	sRNA358anti	1.96653	3846.87	1956	1.34626	4401.79	3270	0.96678	1.03436	4309.31	4165	0.858356	1.16502	7903.75	6785	4	1.28448	0.500509	#N/A
8_18_17_437-H09	8	18	17	437-H09	1.79735	3696.98	2057	1.32178	5364.11	4058	1.16199	0.860594	4327.07	5027	0.855236	1.16927	6559.28	5609	4	1.28409	0.393141	FS437-H09 HVO_1304(285/939)_(3)_HVO_1305(1217/1896)
8_14_11_448-H05	8	14	11	448-H05	0.628493	943.704	1501				1.93712	0.51623	1972.96	3823					2	1.28281	0.925341	FS448-H05 HVO_2800(701/762)_HVO_2801(860/864)_HVO_2802(245/1338)
3_14_5_459-G07	3	14	5	459-G07	0.477963	915.4	1916				1.62224	0.616432	2134.05	3462	1.7481	0.572049	2318.6	4054	3	1.28277	0.699817	FS459-G07 HVO_0950(226/660)_(112)_HVO_0951(1002/1002)_(188)_HVO_0952(347/696)
5_17_12_447-A02	5	17	12	447-A02	0.541006	854.287	1579				2.02416	0.494033	1882.91	3810					2	1.28258	1.04875	#N/A
8_15_7_456-B01	8	15	7	456-B01				1.28204	1455.2	1135									1	1.28204		#N/A
3_21_3_H7.4	3	21	3	H7.4	0.861363	1442.25	1674	1.01804	2934.17	2882	1.96611	0.508619	1617.18	3179					3	1.28184	0.597752	#N/A
8_14_17_437-H05	8	14	17	437-H05				1.13407	2361.1	2082	1.42957	0.69951	2468.9	3528					2	1.28182	0.208952	FS437-H05 HVO_1089(19/753)_(25)_HVO_1090(354/354)_(234)_HVO_1091(759/759)_(6)_HVO_1092(264/480)
7_5_5_458-E09	7	5	5	458-E09	0.409775	913.47	2230				1.32283	0.755953	2696.57	3566	2.11269	0.47333	1675.61	3541	3	1.28177	0.852201	#N/A
3_2_11_447-G07	3	2	11	447-G07	0.526853	572.527	1087								2.03268	0.491962	1624.95	3304	2	1.27977	1.06478	FS447-G07 (32)_HVO_1380(1169/1677)
2_9_5_459-F04	2	9	5	459-F04	0.644575	1256.99	1951	1.2462	2258.2	1812	1.73467	0.576478	2174.63	3771	1.49156	0.670441	2194.05	3273	4	1.27925	0.467756	#N/A
2_4_9_451-D08	2	4	9	451-D08											1.27785	0.782563	1280.08	1636	1	1.27785		FS451-D08 (158)_HVO_0930(480/480)_(188)_HVO_0931(429/429)_(43)_HVO_0932(126/444)
8_13_5_459-F05	8	13	5	459-F05	0.6182	1501.44	2429	1.45484	2923.88	2010	1.37115	0.729317	4128.57	5659	1.66713	0.599834	3240.41	5401	4	1.27783	0.457058	FS459-F05 HVO_1580(99/1200)_(1)_HVO_1581(423/423)_(147)_HVO_1582(255/255)_(96)_HVO_1583(270/270)_(12)_HVO_1584(198/582)
2_6_11_447-H12	2	6	11	447-H12	0.568024	1172.07	2063	0.646163	1599.62	2476	1.54742	0.646238	2243.13	3470	2.3496	0.425604	1745.57	4102	4	1.2778	0.841466	FS447-H12 HVO_A0452(601/882)_(168)_HVO_A0453(697/885)
5_5_17_436-E10	5	5	17	436-E10	0.776449	1129.61	1455	0.517002	1863.26	3603	1.46544	0.682387	3396.08	4975	2.35141	0.425277	2216.28	5213	4	1.27758	0.820164	FS436-E10 (91)_HVO_0810(567/567)_(48)_HVO_0811(571/1074)
3_18_5_459-G11	3	18	5	459-G11	1.16307	1455.12	1251	0.67526	1696.13	2512	0.951036	1.05149	2399.77	2282	2.3123	0.432469	1516.09	3505	4	1.27542	0.71953	FS459-G11 HVO_B0345(597/1137)_(98)_HVO_B0346(701/1242)
5_12_12_446-G06	5	12	12	446-G06	0.403985	818.263	2025				0.948177	1.05466	1829	1734	2.47107	0.404684	1648.81	4073	3	1.27441	1.07146	#N/A
4_18_4_Hvo_2366(uspA21)_a	4	18	4	Hvo_2366(uspA21)_a											1.27413	0.784851	1341.86	1710	1	1.27413		#N/A
4_5_20_431-B07	4	5	20	431-B07	1.07172	647.148	604								1.47501	0.67796	1403.97	2071	2	1.27337	0.285173	FS431-B07 (23)_HVO_B0154(1451/3906)
8_15_12_446-F09	8	15	12	446-F09	0.27983	488.899	1746				2.26554	0.441395	2227.91	5046					2	1.27269	1.40411	FS446-F09 HVO_1903(12/984)_(4)_HVO_1904(213/213)_HVO_1905(821/825)_(146)
1_10_18_435-C08	1	10	18	435-C08	0.385973	593.112	1537				2.05048	0.487691	2325.57	4767	1.3805	0.724377	1316.69	1818	3	1.27232	0.837509	FS435-C08 HVO_B0047(91/1203)_(88)_HVO_B0048(813/813)_HVO_B0049(413/681)
3_20_6_458-G03	3	20	6	458-G03	1.14956	2386.6	2076	1.17984	2619.07	2220	1.17323	0.85235	2214.59	2598	1.58425	0.631215	4014.8	6360	4	1.27172	0.208757	#N/A
8_15_5_459-B09	8	15	5	459-B09	1.28786	3352.18	2603	1.18339	4466.72	3774	1.19819	0.834592	6249.93	7489	1.41498	0.706725	6951.86	9837	4	1.27111	0.106443	#N/A
7_11_2_HVO_0907	7	11	2	437-E01	1.80507	2284.96	1266								0.73485	1.36082	8908.6	6547	2	1.26996	0.756758	FS437-E01 HVO_1287(280/597)_(78)_HVO_1288(135/135)_(111)_HVO_1289(399/399)_(98)_HVO_1290(353/717)
8_8_6_457-H01	8	8	6	457-H01	0.899317	1502.72	1671	1.28665	2417.88	1879	1.64767	0.606919	2678.18	4414	1.24509	0.803157	3072.39	3826	4	1.26968	0.306015	#N/A
6_20_5_460-D02	6	20	5	460-D02	0.553871	1067.22	1927	0.54255	1503.1	2771	2.0885	0.478813	2607.15	5447	1.88141	0.531515	2686.34	5054	4	1.26658	0.833816	FS460-D02 HVO_0302(292/1134)_(38)_HVO_0303(843/843)_(303)_HVO_0304(133/954)
7_5_17_436-E09	7	5	17	436-E09	1.73624	12250.1	7056	1.67839	19262.8	11478	0.462274	2.16322	36676.4	16955	1.18803	0.841729	20635.6	24519	4	1.26623	0.589701	FS436-E09 HVO_2781(293/780)_(6)_HVO_2782(393/393)_HVO_2783(524/528)_HVO_2784(469/504)
8_7_8_453-F05	8	7	8	453-F05	2.14215	4831.1	2255	1.54923	4557.92	2942	0.746599	1.33941	4958.09	3701	0.622417	1.60664	13363.4	8317	4	1.2651	0.71457	#N/A
8_20_7_456-D05	8	20	7	456-D05	0.779666	1329.68	1705	1.5723	2786.2	1772	0.976963	1.02358	2791.7	2727	1.72445	0.579894	3676.15	6340	4	1.26334	0.456082	#N/A
3_6_2_H110.1	3	6	2	H110.1	2.77129	38093	13744	0.380743	22182.8	58256	0.840521	1.18974	39971	33589	1.06037	0.943063	2141.42	2271	4	1.26323	1.04449	#N/A
2_15_6_457-F12	2	15	6	457-F12	0.38919	748.788	1925								2.1363	0.468099	1577.87	3370	2	1.26274	1.23539	FS457-F12 HVO_1226(199/489)_(127)_HVO_1227(922/1593)
2_7_8_453-F08	2	7	8	453-F08	2.29654	6099.66	2656	1.51233	4324.08	2859	0.707728	1.41297	5381.09	3808	0.531108	1.88286	16366.8	8692	4	1.26193	0.811246	FS453-F08 HVO_B0302(1156/1383)_(83)_HVO_B0303(458/1425)
6_16_14_443-H02	6	16	14	443-H02	0.48311	459.951	952				2.03987	0.490228	2019.26	4119					2	1.26149	1.10079	FS443-H02 HVO_0135(539/873)_(101)_HVO_0136(291/291)_(105)_HVO_0136_A(180/180)_(25)_HVO_0137(210/828)
5_15_21_H62r	5	15	21	H62r	1.74524	2909.59	1667								0.777231	1.28662	9122.38	7090	2	1.26124	0.684487	#N/A
1_15_20_432-E04	1	15	20	432-E04											1.261	0.793023	1295.12	1633	1	1.261		FS432-E04 HVO_A0158(1556/1953)
4_2_19_432-H11	4	2	19	432-H11	1.75167	1049.2	599								0.768059	1.30198	3290.42	2527	2	1.25987	0.695521	FS432-H11 HVO_B0194(614/1185)_(94)_HVO_B0195(186/186)_(50)_HVO_B0196(485/960)
2_19_18_436-F04	2	19	18	436-F04	0.494046	697.325	1411				2.02416	0.494033	2180.34	4416					2	1.2591	1.08195	FS436-F04 HVO_2024(258/1227)_(239)_HVO_2025(950/1104)
4_9_12_446-B07	4	9	12	446-B07	0.461238	808.614	1753				2.24618	0.445201	2238.05	5027	1.06964	0.934891	1289.23	1379	3	1.25902	0.907415	#N/A
7_3_19_433-A01	7	3	19	433-A01	1.25892	782.882	622												1	1.25892		#N/A
7_11_6_457-E05	7	11	6	457-E05	1.07751	3033.75	2815	0.992487	3851.08	3880	1.60246	0.624042	3659.27	5864	1.35782	0.736472	7061.7	9588	4	1.25757	0.277902	#N/A
5_13_18_435-A10	5	13	18	435-A10	1.30716	1183.01	905	1.26997	1718.13	1353	0.969156	1.03183	2202.54	2135	1.48073	0.675345	1649.79	2443	4	1.25675	0.212596	FS435-A10 HVO_0790(520/801)_(92)_HVO_0791(414/414)_(666)
3_15_13_445-A03	3	15	13	445-A03	1.91378	2099.69	1097				0.593681	1.68441	2945.81	1749	1.26152	0.792696	1588.66	2004	3	1.25633	0.660066	FS445-A03 (54)_HVO_1183(444/444)_(173)_HVO_1184(588/1242)
8_16_12_446-H09	8	16	12	446-H09	2.07718	14070	6773	1.56875	15186.1	9681	0.684086	1.46181	20178.6	13803	0.694164	1.44058	14222.8	9874	4	1.25604	0.686753	#N/A
2_7_12_446-F04	2	7	12	446-F04	0.519777	819.55	1576	0.836003	1394.17	1668	1.46954	0.680485	2314.15	3402	2.19453	0.455678	1781.52	3911	4	1.25496	0.740464	#N/A
2_6_4_460-D12	2	6	4	460-D12	0.445156	914.756	2054	0.635873	1758.23	2765	1.48756	0.67224	2703.55	4022	2.4493	0.408279	1598.14	3915	4	1.25447	0.916444	FS460-D12 (88)_HVO_1658(543/543)_(102)_HVO_1659(489/897)
5_22_21_HVO_A0618	5	22	21	HVO_A0618	1.697	1934.37	1140	1.52084	2883.43	1896	0.764332	1.30833	3495.01	2671	1.03561	0.965618	2518	2608	4	1.25444	0.430085	#N/A
1_17_18_436-A04	1	17	18	436-A04	0.33065	573.17	1735				2.17792	0.459153	1699.63	3704					2	1.25429	1.30622	FS436-A04 HVO_B0014(1315/2514)
3_2_20_431-C03	3	2	20	431-C03	1.08844	816.333	750	0.869003	1727.01	1987	1.44002	0.694437	2567.83	3697	1.6152	0.61912	1605.66	2594	4	1.25316	0.336993	FS431-C03 HVO_0267(99/207)_(139)_HVO_0268(399/399)_HVO_0269(212/216)_HVO_0270(527/531)_(6)_HVO_0271(355/1614)
6_22_8_454-D10	6	22	8	454-D10	1.09359	740.425	677								1.41041	0.709014	1711.9	2415	2	1.252	0.224025	#N/A
6_22_5_460-H02	6	22	5	460-H02	0.343516	660.014	1922				2.15707	0.463592	1714.85	3701					2	1.25029	1.28238	FS460-H02 (76)_HVO_A0256(324/324)_(279)_HVO_A0257(1129/1278)
3_19_1_HVO_A0457_A	3	19	1	438-E11											1.24966	0.800215	1695.55	2119	1	1.24966		FS438-E11 (425)_HVO_C0079(294/294)_(10)_HVO_C0080(1104/1104)_(43)_HVO_C0080_A(34/87)
5_3_11_447-A10	5	3	11	447-A10	1.65068	2109.34	1278	0.987874	2323.85	2352	1.11043	0.900548	3054.89	3393					3	1.24966	0.352655	FS447-A10 HVO_1572(812/1920)_(1)_HVO_1573(550/2589)
4_3_3_sRNA25	4	3	3	sRNA25	0.317141	680.599	2146	2.38878	6449.57	2700	0.80987	1.23477	7831.6	6341	1.48216	0.674691	9680.05	14345	4	1.24949	0.897155	#N/A
3_6_5_458-G11	3	6	5	458-G11	1.24605	2072.03	1663	0.998519	3048.78	3053	1.1019	0.907524	3898.36	4297	1.65093	0.605718	2392.8	3950	4	1.24935	0.28632	FS458-G11 HVO_B0216(388/1212)_(207)_HVO_B0217(860/1431)
6_20_6_458-H02	6	20	6	458-H02	0.616914	984.875	1597	0.737002	2204.62	2991	1.10654	0.903719	2258.35	2499	2.53663	0.394223	1816.17	4606	4	1.24927	0.88317	FS458-H02 HVO_B0034(1189/1380)_(54)_HVO_B0035(74/954)
7_13_5_459-E05	7	13	5	459-E05	1.64939	4318.4	2618	0.870422	4189.59	4814	1.1263	0.887864	6190.95	6974	1.35063	0.740395	6471.02	8741	4	1.24919	0.331169	FS459-E05 HVO_B0118(1553/1935)_(133)_HVO_B0119(87/765)
4_3_13_444-B03	4	3	13	444-B03	0.61627	1453.83	2358	1.15039	2225.91	1935	1.38927	0.719804	3072.01	4266	1.83955	0.54361	2657.25	4889	4	1.24887	0.509411	FS444-B03 HVO_0415(763/1851)_(158)_HVO_0416(177/177)_(91)_HVO_0417(425/1509)
2_11_12_446-F08	2	11	12	446-F08	1.81665	888.381	489	0.678099	1684.07	2483	1.04702	0.955088	2334.45	2444	1.4526	0.68842	2893.91	4204	4	1.24859	0.493423	FS446-F08 HVO_2187(619/1083)_(510)_HVO_2188(357/675)
4_21_20_432-B11	4	21	20	432-B11	1.71372	1292.37	754								0.783	1.27714	2408.49	1886	2	1.24836	0.658119	#N/A
5_20_18_436-G02	5	20	18	436-G02	0.558374	607.264	1088				1.93712	0.51623	1993.89	3864					2	1.24775	0.974922	FS436-G02 HVO_0065(162/3609)_(157)_HVO_0066(998/1263)
3_19_21_H110.1	3	19	21	H110.1	2.00642	41790.6	20831	0.400259	21801.7	54453	1.48337	0.674143	40288.1	59776	1.09687	0.911682	2527.48	2772	4	1.24673	0.676286	#N/A
4_22_16_440-D03	4	22	16	440-D03	0.754577	640.715	849	1.18339	1504.17	1271					1.80164	0.555051	1470.66	2649	3	1.24654	0.526378	#N/A
6_12_8_453-H10	6	12	8	453-H10	1.21967	1403.66	1151				1.18291	0.845374	1961.55	2320	1.33647	0.74824	1516.42	2027	3	1.24635	0.0801808	FS453-H10 HVO_0995(929/1038)_(194)_HVO_0996(456/1104)
6_11_13_444-B10	6	11	13	444-B10	0.201349	469.601	2333				2.28856	0.436956	1860.08	4259					2	1.24495	1.47588	FS444-B10 HVO_B0279(579/618)_(344)_HVO_B0280(201/201)_(139)_HVO_B0281(124/270)
4_9_7_455-F07	4	9	7	455-F07											1.24458	0.803483	1646.85	2050	1	1.24458		FS455-F07 HVO_B0081(29/1032)_HVO_B0082(1512/1710)
6_15_18_435-F10	6	15	18	435-F10	0.427144	515.274	1206				2.0612	0.485154	1867.69	3850					2	1.24417	1.15545	#N/A
3_12_5_459-C07	3	12	5	459-C07	1.01061	2054.66	2033	0.815067	2691.11	3302	1.31951	0.757856	2865.26	3780	1.82856	0.546879	3415.95	6248	4	1.24344	0.441915	FS459-C07 HVO_A0634(696/1350)_(6)_HVO_A0635(972/1116)
3_11_5_459-A07	3	11	5	459-A07	1.12704	1356.05	1203	1.35939	1744.04	1283									2	1.24322	0.164296	FS459-A07 HVO_A0119(45/684)_(81)_HVO_A0120(669/669)_(180)_HVO_A0121(642/642)_(84)_HVO_A0122(97/117)
4_12_20_431-H11	4	12	20	431-H11	2.07203	2779.01	1341	0.984681	2003.07	2034	0.939141	1.0648	2440.99	2293	0.975815	1.02478	2070.82	2021	4	1.24292	0.553095	FS431-H11 HVO_1450(282/471)_(238)_HVO_1451(829/1287)
6_22_13_445-H06	6	22	13	445-H06	0.503052	952.71	1893	0.888519	1845.52	2077	1.48897	0.671606	3054.89	4549	2.09103	0.478233	1295.45	2708	4	1.24289	0.695902	FS445-H06 HVO_1831(367/582)_(189)_HVO_1832(1014/1467)
6_15_11_448-B10	6	15	11	448-B10	0.410418	884.522	2156				1.10421	0.905622	2288.79	2527	2.21359	0.451755	1469.02	3251	3	1.24274	0.909532	FS448-B10 HVO_0019(149/681)_(27)_HVO_0020(1086/1086)_(103)_HVO_0021(311/1722)
1_11_19_433-A12	1	11	19	433-A12	1.9839	3122.52	1574	1.06239	1899.46	1788	1.32506	0.754685	2270.4	3009	0.599134	1.66908	7147.01	4282	4	1.24262	0.578173	FS433-A12 HVO_1196(336/738)_(42)_HVO_1197(798/798)_(39)_HVO_1198(438/438)_(34)
4_7_19_433-B07	4	7	19	433-B07	1.81665	4194.24	2309	1.5251	6402.02	4198					0.382828	2.61214	17613.9	6743	3	1.24153	0.757806	FS433-B07 HVO_0313(90/585)_HVO_0314(1043/1047)_HVO_0315(252/321)
4_22_18_436-D07	4	22	18	436-D07	0.744285	671.593	902				1.47366	0.678582	1943.15	2863	1.50624	0.663904	1687.71	2542	3	1.2414	0.430819	FS436-D07 HVO_0461(387/999)_HVO_0462(1281/1425)
2_19_3_H229.10r	2	19	3	H229.10r	0.695395	1188.15	1708	0.914777	2212.78	2419					2.11269	0.47333	2847.82	6018	3	1.24096	0.762874	#N/A
5_21_5_460-E02	5	21	5	460-E02	0.638142	1322.6	2073	0.818616	2239.39	2736	2.22714	0.449006	2549.44	5680	1.27946	0.781582	3817.04	4883	4	1.24084	0.710822	FS460-E02 HVO_1803(460/603)_(89)_HVO_1804(1000/1167)
8_18_5_459-H09	8	18	5	459-H09	0.358312	789.958	2204	0.510969	1482.88	2903	2.85139	0.350706	1794.75	5117					3	1.24022	1.3974	FS459-H09 HVO_B0143(84/1794)_(306)_HVO_B0144(1115/1206)
4_17_19_434-F03	4	17	19	434-F03	2.1473	2716.61	1265	1.265	3277.66	2591	0.732722	1.36477	2959.12	2168	0.8121	1.23138	3920.99	3184	4	1.23928	0.649164	FS434-F03 HVO_0554(777/2496)_(206)_HVO_0555(574/1671)
5_9_13_444-E06	5	9	13	444-E06							1.23769	0.807957	1797.93	2225					1	1.23769		FS444-E06 HVO_2848(1284/2274)_(2)_HVO_2849(254/2073)
6_16_12_446-H10	6	16	12	446-H10	0.883878	1376.64	1557	0.575905	1739.07	3019	1.38317	0.722975	2461.92	3404	2.10253	0.475618	1844.94	3880	4	1.23637	0.666395	FS446-H10 HVO_0110(137/1047)_(45)_HVO_0111(303/303)_HVO_0112(593/741)
5_17_1_HVO_1299	5	17	1	438-A10	1.90156	3448.03	1813	1.59252	4400.01	2763	0.60834	1.64382	6122.46	3724	0.838591	1.19248	4836.26	4056	4	1.23525	0.611547	FS438-A10 (266)_HVO_1574(471/471)_HVO_1575(714/900)
5_11_7_455-A10	5	11	7	455-A10	2.01414	3671.25	1823	1.28133	3291.49	2569	0.807382	1.23857	4654.95	3759	0.838131	1.19313	6008.15	5035	4	1.23524	0.562601	FS455-A10 HVO_1211(34/663)_(319)_HVO_1212(741/741)_(294)_HVO_1213(55/1455)
4_7_11_448-B03	4	7	11	448-B03	1.72659	1457.05	844	1.38494	4012.17	2897	0.593681	1.68441	3158.26	1875					3	1.23507	0.581132	FS448-B03 (56)_HVO_0983(261/261)_HVO_0984(365/369)_HVO_0985(302/303)_(3)_HVO_0986(217/2037)
5_7_5_459-A02	5	7	5	459-A02				0.413743	1681.59	4066	2.05582	0.486423	1704.7	3506					2	1.23478	1.16113	FS459-A02 (113)_HVO_B0225(204/204)_(439)_HVO_B0226(821/945)
3_10_18_435-C07	3	10	18	435-C07	1.96267	1731.09	882	0.743035	1774.55	2388	1.11043	0.900548	2536.76	2817	1.12222	0.891089	2786.04	3127	4	1.23459	0.516324	FS435-C07 HVO_1110(697/1149)_(60)_HVO_1111(862/1095)
2_4_18_434-H12	2	4	18	434-H12	2.29397	3608.21	1573	1.28629	2793.65	2172	0.623741	1.60323	5012.63	3127	0.732211	1.36573	5130.46	3757	4	1.23405	0.763866	FS434-H12 HVO_B0216(553/1212)_(207)_HVO_B0217(577/1431)
4_21_18_436-B07	4	21	18	436-B07	1.6822	2274.02	1352	0.998874	2438.46	2441	0.918891	1.08827	3672.59	3375	1.33414	0.749547	5015.72	6692	4	1.23353	0.34904	#N/A
8_20_9_452-D09	8	20	9	452-D09	0.987448	730.776	740				1.2872	0.776881	1652.06	2127	1.42287	0.702803	1858.34	2644	3	1.23251	0.222806	FS452-D09 HVO_0456(94/393)_(63)_HVO_0457(183/183)_(863)_HVO_0459(193/387)
6_8_5_459-D02	6	8	5	459-D02	2.07718	2560.93	1233	0.807616	2327.39	2882	1.19005	0.8403	3997.29	4757	0.844844	1.18365	4020.36	3397	4	1.22992	0.590497	FS459-D02 HVO_1572(694/1920)_(1)_HVO_1573(691/2589)
1_13_11_448-E08	1	13	11	448-E08	0.612411	1301.37	2126	0.658583	1786.62	2713	1.98842	0.502912	1934.28	3846	1.65989	0.602449	2945.23	4889	4	1.22983	0.69951	#N/A
4_8_11_448-D03	4	8	11	448-D03	0.605334	748.788	1237				1.53536	0.651312	2108.04	3237	1.54504	0.647232	1666.13	2574	3	1.22858	0.539767	FS448-D03 HVO_2164(116/1236)_HVO_2165(1282/1290)_(74)_HVO_2166(264/276)
2_5_20_431-B08	2	5	20	431-B08	1.56641	789.315	504								0.890591	1.12285	1904.11	1696	2	1.2285	0.477875	FS431-B08 HVO_B0060(294/840)_HVO_B0061(704/708)_HVO_B0062(502/555)
4_9_22_sRNA25	4	9	22	sRNA25	0.492759	935.341	1899	2.09852	6255.47	2981	0.797985	1.25316	8295.19	6620	1.52425	0.656058	10582.6	16127	4	1.22838	0.723664	#N/A
6_16_17_437-D10	6	16	17	437-D10	2.17817	4417.46	2028	1.6131	5644.08	3499	0.594129	1.68314	7955.9	4727	0.526809	1.89822	14423.1	7598	4	1.22805	0.805108	FS437-D10 HVO_0356(1427/2184)
3_8_8_453-G07	3	8	8	453-G07	1.88805	2944.97	1560	1.16246	2673.36	2300	1.2706	0.787028	2624.91	3334	0.589551	1.69621	8153.49	4807	4	1.22767	0.532102	FS453-G07 HVO_1972(481/636)_(114)_HVO_1973(504/504)_(49)_HVO_1974(342/342)_(127)_HVO_1975(35/864)
4_4_12_445-H11	4	4	12	445-H11	0.463811	818.263	1765				1.98842	0.502912	1785.88	3551					2	1.22612	1.07806	#N/A
3_7_4_460-E11	3	7	4	460-E11	1.3271	1161.14	875	1.001	1600.68	1599					1.35004	0.740722	1704.71	2301	3	1.22605	0.195231	FS460-E11 (121)_HVO_B0083(870/870)_(84)_HVO_B0084(417/417)_(60)
3_16_2_2937n3	3	16	2	437-G07	2.49146	40062.7	16082	0.569873	22189.2	38925	1.26246	0.792102	40260.8	50813	0.579939	1.72432	14827.5	8599	4	1.22593	0.903808	FS437-G07 HVO_0445(790/966)_HVO_0446(793/804)_(95)_HVO_0447(72/1047)
4_10_12_446-D07	4	10	12	446-D07	0.3834	715.337	1867				0.687966	1.45356	2839.26	1953	2.60577	0.383763	1397.76	3643	3	1.22571	1.20483	#N/A
6_8_22_sRNA362	6	8	22	sRNA362	1.3567	911.54	672								1.09452	0.913644	3919.02	4289	2	1.22561	0.185387	#N/A
3_7_11_448-A03	3	7	11	448-A03	0.879375	1182.36	1345	0.645454	1919.33	2973					2.15132	0.464831	2079.97	4475	3	1.22538	0.810371	FS448-A03 HVO_2729(239/330)_(130)_HVO_2730(882/882)_(2)_HVO_2731(18/1749)
3_2_5_458-G07	3	2	5	458-G07	1.85396	2632.34	1420	0.693357	2179.07	3142	1.18202	0.846008	2375.67	2809	1.17165	0.853497	5318.42	6232	4	1.22525	0.477118	FS458-G07 HVO_0113(292/618)_(26)_HVO_0114(555/555)_(150)_HVO_0115(153/153)_(3)_HVO_0116(279/279)_(3)_HVO_0117(22/666)
1_12_5_459-C08	1	12	5	459-C08	0.967506	2075.25	2145	0.945648	2459.4	2601	1.84423	0.542231	2266.59	4181	1.13724	0.879321	4281.87	4869	4	1.22366	0.422486	FS459-C08 HVO_A0606(1115/1314)_HVO_A0607(242/246)_(120)_HVO_A0608(41/120)
4_2_20_431-D03	4	2	20	431-D03	1.74396	1329.03	762	1.33952	2611.98	1950	0.843669	1.1853	2317.96	1956	0.965955	1.03524	2583.05	2495	4	1.22327	0.406175	FS431-D03 HVO_1819(431/690)_(120)_HVO_1820(369/369)_HVO_1821(551/555)_(51)_HVO_1822(70/456)
4_21_5_460-F03	4	21	5	460-F03	0.38533	790.602	2052	0.664615	1584.72	2385	1.74042	0.574575	2598.91	4522	2.10253	0.475618	1898.22	3991	4	1.22322	0.827602	FS460-F03 HVO_1489(256/447)_(413)_HVO_1490(567/567)_(29)_HVO_1491(395/1227)
6_11_11_448-B06	6	11	11	448-B06	0.732062	1606.93	2196	1.17807	2670.88	2267	1.44002	0.694437	3489.94	5027	1.54037	0.649194	2772.97	4272	4	1.22263	0.360952	FS448-B06 HVO_B0235(1120/3336)
3_12_7_455-C11	3	12	7	455-C11	2.02443	4235.41	2092	1.9243	6476.89	3366	0.394007	2.53802	9203.35	3626	0.542504	1.8433	9740.85	5284	4	1.22131	0.87262	FS455-C11 HVO_A0517(153/1005)_(55)_HVO_A0518(240/240)_(20)_HVO_A0519(471/471)_(96)_HVO_A0520(99/411)
2_22_6_458-D08	2	22	6	458-D08	0.443869	925.049	2085	0.615292	1653.55	2688	1.91361	0.522572	1950.13	3733	1.90366	0.525304	2083.24	3967	4	1.21911	0.799278	FS458-D08 HVO_2435(575/1206)_(131)_HVO_2436(840/2256)
6_13_11_448-F06	6	13	11	448-F06	0.33837	635.569	1878				2.09962	0.476276	1637.48	3436					2	1.219	1.24539	#N/A
1_9_9_451-E12	1	9	9	451-E12	1.5381	1195.23	777	1.22136	1670.94	1368	1.25743	0.795273	1915.25	2409	0.857874	1.16567	1511.84	1297	4	1.21869	0.279118	FS451-E12 HVO_0531(936/1065)_HVO_0532(785/945)
8_18_2_HVO_A0208	8	18	2	437-D09	1.09616	871.656	795								1.34057	0.745952	1717.78	2303	2	1.21837	0.172821	FS437-D09 (82)_HVO_1494(993/993)_(165)_HVO_1495(400/477)
6_13_12_446-B10	6	13	12	446-B10							1.21762	0.821274	1733.24	2111					1	1.21762		#N/A
5_10_20_431-C10	5	10	20	431-C10	1.7877	1850.1	1035	1.1582	2393.75	2067	1.15602	0.865034	2126.43	2459	0.768252	1.30166	3922.29	3013	4	1.21754	0.421998	FS431-C10 HVO_2449(516/561)_(53)_HVO_2449_A(189/189)_(178)_HVO_2450(468/468)_HVO_2451(96/429)
4_12_7_455-D11	4	12	7	455-D11	1.72659	3181.7	1843	2.35188	7257.54	3086	0.3545	2.82087	12344.5	4376	0.430567	2.32252	13865.2	5970	4	1.21588	0.984887	#N/A
3_11_11_448-A07	3	11	11	448-A07	1.92601	2079.75	1080	0.591873	2012.65	3400	0.753737	1.32672	2981.96	2248	1.59166	0.628273	1605.01	2555	4	1.21582	0.645098	FS448-A07 HVO_0478(368/1068)_(69)_HVO_0479(489/489)_(415)_HVO_0480(190/1206)
8_9_12_446-B05	8	9	12	446-B05	0.692178	1096.16	1583	0.79839	1729.13	2166	1.26246	0.792102	3467.11	4378	2.10978	0.473983	2241.12	4728	4	1.2157	0.645442	#N/A
4_7_6_457-F03	4	7	6	457-F03	0.537789	733.349	1363				1.31841	0.75849	2085.85	2750	1.79004	0.558647	1671.04	2992	3	1.21541	0.632447	FS457-F03 HVO_2222(107/519)_(207)_HVO_2223(614/978)
2_18_12_447-D04	2	18	12	447-D04	0.880019	1873.26	2129	0.757583	1591.81	2101	1.96366	0.509254	2057.94	4040	1.25996	0.793677	4667.92	5881	4	1.2153	0.542818	#N/A
5_22_12_447-C06	5	22	12	447-C06	0.37761	730.776	1935				2.05048	0.487691	1995.79	4093					2	1.21404	1.1829	#N/A
1_4_18_434-G12	1	4	18	434-G12	1.09874	1481.49	1348	1.27494	2409.36	1890	1.2655	0.790199	2222.2	2813					3	1.21306	0.0991193	FS434-G12 HVO_B0189(316/843)_HVO_B0190(740/741)_(348)_HVO_B0191(49/1425)
8_17_18_436-B01	8	17	18	436-B01	2.54228	7981.92	3140	1.21817	9607.29	7887	0.455333	2.1962	18293.2	8330	0.63508	1.57461	20742.5	13174	4	1.21271	0.94429	FS436-B01 HVO_0559(227/354)_(86)_HVO_0560(192/192)_(106)_HVO_0561(591/591)_(228)_HVO_0562(108/1077)
2_10_12_446-D08	2	10	12	446-D08	0.359598	609.837	1696								2.06562	0.484117	1662.54	3434	2	1.21261	1.20634	#N/A
4_16_5_459-D11	4	16	5	459-D11	0.661301	1568.98	2372	1.63049	2804.3	1720	1.35582	0.737562	3521.02	4773	1.19593	0.836172	3686.94	4410	4	1.21088	0.407979	FS459-D11 HVO_0624(293/513)_(35)_HVO_0625(426/426)_(108)_HVO_0626(510/510)_(167)_HVO_0627(129/2697)
6_16_21_H3.3r	6	16	21	H3.3r	1.69764	1641.67	967	1.25862	1771.01	1407	0.80821	1.2373	2878.58	2326	1.07756	0.928027	1829.9	1972	4	1.21051	0.373778	#N/A
7_13_21_H35.2	7	13	21	H35.2	0.322931	596.328	1845	0.914422	2048.49	2240	2.07203	0.482618	2245.03	4651	1.5182	0.658673	3310.36	5025	4	1.2069	0.755493	#N/A
4_19_14_443-F07	4	19	14	443-F07	0.29141	461.881	1586				2.12223	0.471202	1751	3714					2	1.20682	1.29459	FS443-F07 HVO_B0038(148/1152)_(261)_HVO_B0038A(850/1239)
7_15_5_459-A09	7	15	5	459-A09	0.556445	1394.01	2506	0.690873	2334.85	3380	1.1518	0.868204	3193.14	3677	2.42792	0.411875	2703.34	6566	4	1.20676	0.853093	FS459-A09 HVO_2086(844/1431)_(441)_HVO_2087(422/2103)
4_16_2_2939n1	4	16	2	437-H07	2.44514	10367.2	4240	0.883906	22412.8	25354	0.65401	1.52903	36893.3	24128	0.842285	1.18725	2652.02	2234	4	1.20634	0.831904	FS437-H07 HVO_0209(900/1164)_(108)_HVO_0210(291/291)_(202)_HVO_0211(87/324)
5_7_17_437-A02	5	7	17	437-A02	1.87326	3480.83	1858	1.14649	2824.53	2464	1.05473	0.948112	2220.93	2342	0.750535	1.33238	4415.56	3314	4	1.20625	0.475782	FS437-A02 (99)_HVO_1882(1077/1077)_(114)
6_10_18_435-D06	6	10	18	435-D06	1.65068	1863.61	1129	1.51446	2221.65	1467	0.742032	1.34765	3178.55	2359	0.917295	1.09016	3281.27	3010	4	1.20612	0.444035	FS435-D06 HVO_0943(179/228)_HVO_0944(540/540)_HVO_0945(835/1770)
3_14_9_452-G03	3	14	9	452-G03	1.20552	1146.34	951												1	1.20552		FS452-G03 HVO_0376(227/441)_HVO_0377(617/621)_HVO_0378(221/225)_(565)
4_7_22_sRNA30_100uM	4	7	22	sRNA30_100uM	1.20552	2535.84	2103												1	1.20552		#N/A
3_9_21_p29	3	9	21	p29	0.304275	605.334	1989	1.6273	5816.54	3574	1.99345	0.501643	2724.48	5432	0.896594	1.11533	4735.58	4246	4	1.2054	0.754189	#N/A
8_19_7_456-B05	8	19	7	456-B05	1.11739	967.506	866				1.29247	0.77371	1817.59	2349					2	1.20493	0.123801	FS456-B05 HVO_2355(92/1023)_(69)_HVO_2356(1224/1224)_(73)
4_14_20_432-D03	4	14	20	432-D03	2.01671	8210.93	4072	1.11562	7478.61	6704	0.737175	1.35653	8496.23	6263	0.945943	1.05715	20807.9	19683	4	1.20386	0.563568	FS432-D03 HVO_0581(1083/1203)
6_11_7_455-B10	6	11	7	455-B10	1.89127	2848.48	1506	1.68194	5184.21	3082	0.491833	2.03321	7621.05	3748	0.749431	1.33434	6217.35	4659	4	1.20362	0.686678	FS455-B10 HVO_1499(937/1128)_(105)_HVO_1500(506/918)
5_21_12_447-A06	5	21	12	447-A06	1.94595	2371.8	1219	1.06594	1900.52	1783	0.778675	1.28423	4162.18	3241	1.02177	0.978694	1880.24	1921	4	1.20308	0.511094	#N/A
4_2_21_sRNA92	4	2	21	sRNA92	1.68284	7506.53	4461	1.53859	22461	14600	0.384777	2.59891	40690.8	15655					3	1.20207	0.711461	#N/A
5_3_19_433-A02	5	3	19	433-A02	2.05852	3337.38	1621	1.23023	2851.85	2318	0.866383	1.15422	2833.56	2455	0.652555	1.53244	9784	6384	4	1.20192	0.618858	FS433-A02 HVO_A0212(18/261)_(996)_HVO_A0213(443/1059)
6_2_18_434-D10	6	2	18	434-D10	1.35091	1761.32	1304	1.21391	2872.43	2366	0.821259	1.21764	2694.03	2212	1.41957	0.704437	2423.85	3441	4	1.20141	0.267466	FS434-D10 HVO_0323(31/138)_(45)_HVO_0324(1764/1764)_(71)
8_3_19_433-B01	8	3	19	433-B01	1.55611	1378.57	886								0.846012	1.18202	3196.61	2704	2	1.20106	0.502119	FS433-B01 HVO_0679(182/798)_(23)_HVO_0680(723/723)_(105)_HVO_0682(284/1005)
4_8_5_459-D03	4	8	5	459-D03	1.92987	3080.07	1596	1.20752	2194.33	1817	0.726644	1.37619	5551.69	4034	0.938975	1.06499	7326.15	6879	4	1.20075	0.524391	#N/A
1_7_11_448-A04	1	7	11	448-A04	1.20102	1223.53	1019	0.541486	1353.36	2500	1.44928	0.689997	2272.3	3293	1.6084	0.621735	1472.94	2369	4	1.20005	0.469956	FS448-A04 HVO_B0263(194/1311)_(129)_HVO_B0264(969/969)_(6)_HVO_B0265(473/3147)
7_16_2_2937n1	7	16	2	437-G05	2.29654	28034.5	12206	0.897035	22040.2	24570	0.908829	1.10032	35319.9	32094	0.696376	1.43601	6463.5	4501	4	1.19969	0.7377	FS437-G05 (485)_HVO_2043(672/672)_(59)_HVO_2044(478/963)
7_8_14_442-G05	7	8	14	442-G05	2.03279	5193.27	2555	1.14826	3174.04	2764	0.979998	1.02041	2770.77	2715	0.632062	1.58212	13147.6	8310	4	1.19828	0.596423	FS442-G05 (31)_HVO_1560(360/360)_(288)_HVO_1561(243/243)_(148)_HVO_1562(501/732)
7_13_13_444-E09	7	13	13	444-E09	1.45898	1375.99	943	0.414098	1664.55	4019					1.72057	0.581202	1639.98	2821	3	1.19788	0.691265	FS444-E09 HVO_B0044(798/1782)_HVO_B0045(440/1566)
7_16_12_446-G09	7	16	12	446-G09	0.345446	890.311	2576	0.427937	1459.46	3410	1.39665	0.715999	2142.29	2993	2.6214	0.381475	1555.97	4078	4	1.19786	1.06229	#N/A
4_19_19_434-B07	4	19	19	434-B07	1.03183	1082.65	1049	1.17523	2080.43	1770	1.2046	0.830153	1742.12	2099	1.37615	0.726665	1769.43	2435	4	1.19695	0.14131	FS434-B07 HVO_1503(420/609)_HVO_1504(1250/1422)
4_20_21_HVO_2722	4	20	21	HVO_2722	1.99548	5094.2	2553	1.11136	3320.24	2988	0.863064	1.15866	4673.34	4034	0.815346	1.22647	20721.6	16896	4	1.19631	0.548354	#N/A
4_9_5_459-F03	4	9	5	459-F03	0.974582	2112.56	2167	1.38742	3378.08	2435	1.17673	0.849813	3696.05	4348	1.24407	0.80381	4838.23	6018	4	1.1957	0.171611	FS459-F03 HVO_1530(1546/3165)
8_6_11_447-H09	8	6	11	447-H09	1.02412	1351.55	1320				1.49888	0.667167	2586.22	3878	1.06369	0.940121	2306.5	2453	3	1.19556	0.263423	FS447-H09 HVO_0478(774/1068)_(69)_HVO_0479(489/489)_(367)
3_9_18_435-A07	3	9	18	435-A07	1.19523	822.123	688												1	1.19523		FS435-A07 HVO_2530(480/1323)_(61)_HVO_2532(354/354)_HVO_2533(95/1011)
7_4_13_444-C01	7	4	13	444-C01	0.344803	976.512	2833	0.418356	1613.46	3857	2.01897	0.495301	2433.38	4912	1.99685	0.500788	1789.04	3573	4	1.19475	0.939488	FS444-C01 HVO_0039(765/2205)_(147)_HVO_0040(471/471)_(33)
8_21_18_436-B05	8	21	18	436-B05	0.409131	1060.14	2590	0.537582	1744.75	3245	2.21463	0.451542	2314.79	5130	1.6152	0.61912	3827.17	6180	4	1.19414	0.869098	FS436-B05 (455)_HVO_1278(381/381)_(108)_HVO_1279(339/489)
2_16_14_443-H04	2	16	14	443-H04	0.295913	577.03	1950	0.591163	1566.97	2651	2.15118	0.46486	2231.71	4804	1.73817	0.575318	2424.18	4213	4	1.19411	0.891122	FS443-H04 HVO_B0323(596/1149)_(24)_HVO_B0324(123/1377)
1_22_5_460-G04	1	22	5	460-G04	0.591182	1098.74	1858	0.622389	1779.52	2859	0.774849	1.29057	2634.42	2041	2.78614	0.35892	1740.34	4851	4	1.19364	1.06469	FS460-G04 HVO_B0094(120/222)_(114)_HVO_B0095(462/462)_(81)_HVO_B0096(810/840)
7_18_14_443-C05	7	18	14	443-C05	0.447085	988.734	2210	0.535453	1540.71	2877	1.58156	0.632286	3526.09	5574	2.21039	0.452409	2344.09	5182	4	1.19362	0.851433	FS443-C05 HVO_2093(376/1470)_(13)_HVO_2094(1248/1248)_(94)
3_17_3_p29	3	17	3	p29	1.77676	3401.07	1914	1.26394	5557.5	4397	0.613548	1.62987	8748.63	5368	1.1173	0.895011	4269.45	4770	4	1.19289	0.478646	#N/A
1_10_19_433-G08	1	10	19	433-G08	1.08523	565.451	521								1.29901	0.769814	1304.93	1695	2	1.19212	0.15117	FS433-G08 HVO_0477(183/960)_(189)_HVO_0478(1068/1068)_(69)_HVO_0479(73/489)
8_14_12_446-D09	8	14	12	446-D09	0.405915	708.904	1746				1.75984	0.568233	2928.05	5151	1.40652	0.710975	1979.29	2784	3	1.19076	0.702277	FS446-D09 HVO_B0253(56/804)_(282)
3_16_5_459-C11	3	16	5	459-C11	1.7922	3628.79	2025	1.55101	3834.05	2472	0.546179	1.8309	6903.78	3771	0.872555	1.14606	7056.14	6157	4	1.19049	0.579726	#N/A
6_14_18_435-D10	6	14	18	435-D10	0.460595	780.309	1694	0.673841	1681.23	2495	1.7777	0.562525	2513.29	4466	1.84733	0.541322	1812.25	3348	4	1.18987	0.724781	FS435-D10 HVO_2365(211/672)_(162)_HVO_2366(435/435)_(58)_HVO_2367(842/1977)
5_19_1_HVO_A0254_A	5	19	1	438-E10	0.752004	499.192	664								1.62549	0.615198	1495.83	2432	2	1.18875	0.61765	FS438-E10 HVO_2073(366/756)_(853)_HVO_2074(191/1398)
2_19_11_449-B04	2	19	11	449-B04	1.57027	1231.25	784	1.5251	2158.14	1415	0.966187	1.035	2326.2	2247	0.688229	1.453	4457.4	3068	4	1.18745	0.431562	FS449-B04 HVO_1247(107/576)_(163)_HVO_1248(210/210)_(36)_HVO_1249(429/429)_(42)_HVO_1250(175/564)
6_6_11_447-H10	6	6	11	447-H10	1.52138	1446.76	951				0.632498	1.58103	2981.32	1886	1.40652	0.710975	2069.51	2911	3	1.1868	0.483461	FS447-H10 HVO_1807(58/441)_(96)_HVO_1808(1319/1431)
3_12_8_453-G11	3	12	8	453-G11	1.5722	1553.54	988	0.709325	1467.62	2069					1.27785	0.782563	2784.73	3559	3	1.18646	0.438636	#N/A
3_7_5_459-A03	3	7	5	459-A03	1.11546	1303.95	1169	0.994261	2118.04	2130					1.44848	0.690381	3470.21	5027	3	1.18607	0.235194	#N/A
1_5_6_457-A04	1	5	6	457-A04				0.524099	1382.46	2638	1.84639	0.541597	1801.73	3326					2	1.18524	0.935002	FS457-A04 HVO_0329(95/939)_(78)_HVO_0330(645/645)_(79)_HVO_0331(380/840)
6_18_11_448-H10	6	18	11	448-H10	1.67577	2498.53	1491	0.823583	2712.75	3294	1.35233	0.739464	4368.29	5905	0.884411	1.1307	4304.1	3807	4	1.18402	0.404072	FS448-H10 HVO_0869(1469/4536)
6_5_13_444-F02	6	5	13	444-F02	0.459308	750.718	1634				1.90667	0.524474	2214.59	4220					2	1.18299	1.02344	FS444-F02 HVO_0801(1043/1275)_(139)_HVO_0802(442/603)
8_4_18_434-H09	8	4	18	434-H09	1.66097	2367.3	1425	1.40623	2797.2	1989	0.688266	1.45293	4204.04	2894	0.975504	1.02511	2866.13	2796	4	1.18274	0.434398	FS434-H09 HVO_2603(272/591)_(91)_HVO_2604(450/450)_(57)_HVO_2605(955/1290)
1_6_5_458-G12	1	6	5	458-G12	0.582819	932.768	1601	0.602518	1633.68	2712	1.5046	0.66463	3000.98	4514	2.03945	0.490328	1623.96	3312	4	1.18235	0.715101	FS458-G12 HVO_B0203(1529/3027)
2_14_11_448-H08	2	14	11	448-H08	1.47506	1169.5	793	1.11526	1603.52	1438	0.494145	2.0237	3292.71	1627	1.64384	0.608333	2542.84	4181	4	1.18208	0.508847	FS448-H08 HVO_C0040(958/1221)_(203)_HVO_C0041(83/2508)
1_4_19_433-C04	1	4	19	433-C04	1.17143	1053.06	899	1.19013	1835.23	1542									2	1.18078	0.0132262	FS433-C04 HVO_2470(301/1419)_(232)_HVO_2471(991/1545)
6_18_8_454-D06	6	18	8	454-D06	1.16821	940.488	805	1.08084	1835.23	1698	1.1199	0.892938	1953.3	2187	1.35362	0.73876	1638.02	2217	4	1.18064	0.120727	FS454-D06 HVO_1159(1195/2043)_HVO_1160(630/3303)
4_12_13_444-D11	4	12	13	444-D11	0.330007	560.948	1700				1.94909	0.513059	1979.94	3859	1.261	0.793023	1296.75	1635	3	1.18003	0.812575	FS444-D11 HVO_2846(713/2010)_HVO_2847(615/1320)
2_19_4_Hvo_A0156_0894_evtlA0158_a	2	19	4	Hvo_A0156_0894_evtlA0158_a	1.28272	1069.79	834	1.10533	1826.01	1652	1.10887	0.901816	1836.61	2036	1.22318	0.81754	1986.48	2430	4	1.18002	0.087656	#N/A
5_5_11_447-E10	5	5	11	447-E10	0.536503	1108.39	2066	0.78597	1853.33	2358	1.38804	0.720438	2449.24	3399	2.00734	0.498173	1943	3900	4	1.17946	0.657549	FS447-E10 HVO_A0084(737/1134)_(291)_HVO_A0085(589/1461)
8_10_12_446-D05	8	10	12	446-D05	0.479893	566.737	1181				1.87716	0.532719	1842.32	3459					2	1.17853	0.988019	#N/A
5_11_8_453-E10	5	11	8	453-E10	1.1785	863.936	733												1	1.1785		FS453-E10 HVO_0969(1530/2949)
7_18_17_437-G09	7	18	17	437-G09	1.23704	1073.65	868	1.02833	1622.68	1578	1.26652	0.789565	1771.92	2244					3	1.1773	0.129851	FS437-G09 (4)_HVO_B0374(120/120)_(236)_HVO_B0375(738/738)_(81)_HVO_B0376(332/1011)
4_5_4_460-B11	4	5	4	460-B11	1.17722	659.371	560												1	1.17722		FS460-B11 HVO_0143(201/879)_(54)_HVO_0144(948/948)_(137)_HVO_0145(227/1026)
5_18_12_447-C02	5	18	12	447-C02	1.17657	530.713	451												1	1.17657		#N/A
8_18_9_452-H05	8	18	9	452-H05	0.829199	685.746	827								1.52274	0.656712	1401.03	2133	2	1.17597	0.490406	FS452-H05 HVO_B0324(905/1377)_(48)_HVO_B0325(621/1650)
1_1_18_434-A12	1	1	18	434-A12	1.17529	862.65	734												1	1.17529		FS434-A12 HVO_B0244(1547/1761)_(41)
4_17_14_443-B07	4	17	14	443-B07	1.55676	2009.63	1291	0.652196	1983.56	3041	1.20093	0.83269	3298.42	3962	1.28645	0.777333	3912.49	5034	4	1.17408	0.379541	FS443-B07 HVO_2464(745/870)_HVO_2465(737/1146)
4_19_4_Hvo_A0156_0894_evtlA0158_a	4	19	4	Hvo_A0156_0894_evtlA0158_a	1.26728	1101.31	869	1.166	1962.26	1683	1.08372	0.922745	2006.57	2175	1.17525	0.850882	2583.05	3036	4	1.17306	0.0750838	#N/A
1_8_1_HVO_A0637	1	8	1	HVO_A0637	1.37149	1770.33	1291	0.762906	1849.78	2425	1.53686	0.650678	2037.65	3132	1.01973	0.980655	6091.83	6211	4	1.17275	0.348072	#N/A
1_3_18_434-E12	1	3	18	434-E12	1.35734	1305.88	962	0.904132	1879.94	2079	1.25643	0.795907	2566.56	3224					3	1.17263	0.23794	FS434-E12 HVO_0063(161/168)_(105)_HVO_0064(399/399)_(2)_HVO_0065(915/3609)
4_7_20_431-F07	4	7	20	431-F07	1.93437	1162.42	601	1.16317	2436.69	2095	0.691283	1.44658	2577.98	1782	0.901349	1.10945	1749.82	1577	4	1.17254	0.54333	FS431-F07 HVO_2871(1072/1353)_(9)_HVO_2872(519/1377)
4_5_11_447-F11	4	5	11	447-F11	1.58828	1499.51	944				0.999251	1.00075	2890	2888	0.928149	1.07741	3760.81	3491	3	1.17189	0.362349	FS447-F11 (907)_HVO_2160(631/6774)
8_4_5_458-D09	8	4	5	458-D09	0.372464	971.366	2607								1.97112	0.507326	2030.28	4003	2	1.17179	1.13042	FS458-D09 HVO_A0539(545/546)_(103)_HVO_A0540(672/672)_(168)_HVO_A0541(361/1257)
3_21_6_458-A07	3	21	6	458-A07	2.35572	4100.96	1741	1.14968	4325.14	3762	0.545989	1.83154	9124.07	4981	0.63337	1.57885	12724.3	8060	4	1.17119	0.833408	FS458-A07 HVO_1634(14/618)_(26)_HVO_1635(624/624)_(64)_HVO_1636(267/267)_(73)_HVO_1637(637/921)
2_7_17_437-B04	2	7	17	437-B04	1.486	1648.11	1109								0.855954	1.16829	2462.43	2108	2	1.17098	0.445507	#N/A
1_12_4_PolyP-Kinase(443-G12)	1	12	4	PolyP-Kinase(443-G12)											1.17031	0.854478	1795.58	2101	1	1.17031		#N/A
5_20_14_443-G06	5	20	14	443-G06	1.76583	2604.68	1475	0.761132	2150.68	2826	0.87894	1.13773	3796.25	3336	1.27307	0.785505	3817.69	4861	4	1.16974	0.453697	FS443-G06 HVO_B0038A(775/1239)_(156)_HVO_B0039(497/1449)
5_19_9_452-A10	5	19	9	452-A10	1.70857	1575.41	922	1.21639	1951.26	1604	0.817851	1.22272	2644.57	2163	0.935815	1.06859	2828.21	2647	4	1.16966	0.39626	FS452-A10 HVO_1128(23/879)_HVO_1129(1172/1173)_(57)_HVO_1130(338/582)
8_1_5_458-F05	8	1	5	458-F05	0.656798	1758.11	2677	0.767874	1982.14	2581	1.5235	0.656385	3176.65	4838	1.72737	0.578913	3504.53	6054	4	1.16889	0.535631	#N/A
3_10_6_457-C07	3	10	6	457-C07	0.842708	1006.1	1194				0.832094	1.20179	2158.14	1796	1.83075	0.546225	1936.14	3544	3	1.16852	0.573534	FS457-C07 HVO_0098(43/204)_(81)_HVO_0099(1040/1911)
4_12_1_htsf_416	4	12	1	438-H03											1.16629	0.857419	1339.25	1562	1	1.16629		FS438-H03 HVO_0903(551/744)_(2)_HVO_0905(677/681)_HVO_0904(405/405)_(54)_HVO_0906(138/255)
5_16_2_2937n2	5	16	2	437-G06	1.86618	41722.4	22357	0.689454	22299.9	32347	1.14511	0.873278	40004	45813	0.962611	1.03884	20460.1	19694	4	1.16584	0.503041	FS437-G06 (40)_HVO_1820(369/369)_HVO_1821(551/555)_(51)_HVO_1822(416/456)
5_22_18_436-C06	5	22	18	436-C06	1.40108	4529.39	3233	0.957003	2707.07	2829	1.38317	0.722975	2790.43	3859	0.921162	1.08559	20122.1	18534	4	1.16561	0.262077	FS436-C06 HVO_1276(111/228)_(510)_HVO_1278(381/381)_(108)_HVO_1279(344/489)
6_18_3_H225.2r	6	18	3	H225.2r	1.50144	38487.3	25632	0.490389	22523.5	45940	1.5046	0.66463	40536.7	61013					3	1.16547	0.584643	#N/A
4_10_3_sRNA92	4	10	3	sRNA92	1.86875	8843.29	4733				0.461328	2.16766	40666.7	18763					2	1.16504	0.9952	#N/A
7_2_13_443-G09	7	2	13	443-G09	0.662587	1382.43	2086	0.548937	2129.75	3881	1.2851	0.77815	3326.32	4274	2.16196	0.462542	3261.33	7049	4	1.16465	0.73944	FS443-G09 HVO_1745(623/684)_(48)_HVO_1746(972/972)_(141)
5_14_18_435-C10	5	14	18	435-C10	1.90092	1999.98	1052	0.80939	2447.33	3024	1.00306	0.996945	3715.71	3728	0.945066	1.05813	4491.07	4244	4	1.16461	0.497536	FS435-C10 HVO_0173(169/1101)_(149)_HVO_0174(594/594)_(132)_HVO_0175(514/744)
4_13_9_452-F03	4	13	9	452-F03	0.979085	652.938	667								1.34944	0.741048	1398.09	1887	2	1.16426	0.26188	FS452-F03 HVO_A0582(38/1374)_(69)_HVO_A0583(771/771)_(553)
3_8_19_433-C07	3	8	19	433-C07	1.23318	782.882	635	0.8541	1517.65	1777					1.40394	0.712283	1564.47	2196	3	1.16374	0.28142	FS433-C07 (48)_HVO_1564(1530/1530)_(45)
4_1_18_434-B11	4	1	18	434-B11	2.14279	3454.46	1612	1.26784	3018.62	2381	0.633006	1.57976	5150.88	3260	0.609156	1.64162	5791.42	3528	4	1.1632	0.720793	FS434-B11 (244)_HVO_0707(426/426)_(37)_HVO_0708(943/993)
6_3_11_447-B10	6	3	11	447-B10	1.5529	1516.87	977	1.21071	1990.3	1644	0.931925	1.07305	2497.44	2327	0.953015	1.0493	3485.25	3321	4	1.16214	0.289703	FS447-B10 (691)_HVO_0459(387/387)_(84)_HVO_0460(171/207)
1_7_14_442-E08	1	7	14	442-E08	1.32646	977.798	737								0.99745	1.00256	1456.6	1453	2	1.16196	0.232646	FS442-E08 HVO_1374(367/1662)_(92)_HVO_1375(450/1845)
3_13_17_437-E07	3	13	17	437-E07	1.29237	1933.73	1496	0.981487	2084.68	2124	1.17673	0.849813	1905.1	2241	1.19593	0.836172	1488.63	1780	4	1.16163	0.130317	FS437-E07 HVO_B0189(316/843)_HVO_B0190(740/741)_(288)
8_5_20_431-B05	8	5	20	431-B05				0.839196	1596.42	1902	1.19275	0.838398	1931.74	2304	1.45191	0.688747	1631.16	2368	3	1.16129	0.307567	#N/A
8_14_18_435-D09	8	14	18	435-D09	1.31295	2275.31	1733	1.15039	2797.91	2432	1.18558	0.843471	4913.69	5824	0.995503	1.00452	7472.27	7439	4	1.16111	0.130633	FS435-D09 HVO_C0053(506/1353)_(249)_HVO_C0054(838/1035)
2_11_11_448-B08	2	11	11	448-B08	1.70278	2458.65	1444	1.14933	2914.65	2536	0.535968	1.86578	4963.16	2660	1.25582	0.796292	3403.2	4273	4	1.16097	0.480737	FS448-B08 HVO_B0253(79/804)_(689)_HVO_B0255(798/798)_(54)_HVO_B0256(8/1668)
2_5_3_sRNA137anti	2	5	3	sRNA137anti	1.34576	2416.19	1795	0.985036	2842.98	2886	1.29247	0.77371	3780.4	4888	1.01905	0.981309	6794.63	6925	4	1.16058	0.184874	#N/A
1_17_12_447-A04	1	17	12	447-A04	0.927622	2345.43	2529	1.18871	3530.66	2970	1.36285	0.733756	3895.82	5308					3	1.15973	0.219057	FS447-A04 HVO_0536(478/531)_(121)_HVO_0537(168/168)_(108)_HVO_0538(435/435)_HVO_0539(365/831)
8_2_4_460-D05	8	2	4	460-D05	0.208425	530.713	2547				2.11087	0.473739	2409.28	5088					2	1.15965	1.34523	FS460-D05 HVO_0140(295/2070)_(205)_HVO_0141(960/960)_(8)_HVO_0142(70/345)
3_17_13_445-E03	3	17	13	445-E03	1.46541	2313.91	1579	0.79839	3474.59	4352	1.40286	0.712828	4183.11	5866	0.969936	1.031	4335.8	4206	4	1.15915	0.32616	FS445-E03 (57)_HVO_0983(261/261)_HVO_0984(365/369)_HVO_0985(302/303)_(3)_HVO_0986(860/2037)
6_13_19_433-F10	6	13	19	433-F10	1.63524	2001.27	1224	1.67023	3425.62	2051	0.585525	1.70787	4693	2748	0.741799	1.34807	5016.7	3721	4	1.1582	0.574772	FS433-F10 HVO_0346(100/228)_HVO_0347(1562/1566)_(1)_HVO_0348(63/1830)
5_4_8_453-G02	5	4	8	453-G02	1.74138	3424.87	1967	1.22917	2884.85	2347	0.932476	1.07241	3267.97	3047	0.72907	1.37161	7023.45	5121	4	1.15802	0.439788	FS453-G02 HVO_0034(151/495)_(450)_HVO_0035(1062/1062)_(190)
4_3_19_433-B03	4	3	19	433-B03	2.01221	3816.63	1897	1.20362	2916.43	2423	0.862592	1.1593	3294.61	2842	0.551999	1.8116	10428.6	5757	4	1.1576	0.628822	FS433-B03 (88)_HVO_B0284(303/303)_(170)_HVO_B0285(858/1035)
8_13_11_448-F05	8	13	11	448-F05	1.44804	2344.79	1619	0.783841	2369.98	3023	1.41039	0.709023	4278.24	6033	0.986196	1.014	6855.43	6761	4	1.15712	0.325235	FS448-F05 HVO_0352(428/777)_(227)_HVO_0353(429/429)_(2)_HVO_0354(606/615)
3_20_12_447-G03	3	20	12	447-G03	1.15663	1198.45	1036	0.822874	1767.81	2148	1.42828	0.700144	2698.47	3853	1.21977	0.819828	2371.88	2893	4	1.15689	0.251112	FS447-G03 (4)_HVO_0388(967/1320)
2_5_11_447-F12	2	5	11	447-F12	0.497905	946.921	1902				1.81452	0.55111	2256.44	4094	1.15397	0.866572	2576.83	2974	3	1.15547	0.658308	FS447-F12 HVO_C0077(124/1164)_(539)_HVO_C0079(294/294)_(10)_HVO_C0080(385/1104)
3_19_20_432-E07	3	19	20	432-E07	1.05242	658.727	626								1.25737	0.795311	2159.73	2716	2	1.15489	0.144921	FS432-E07 (231)_HVO_2901(165/165)_(47)_HVO_2902(1054/1875)
3_15_4_hp	3	15	4	hp	0.917973	820.836	894								1.39054	0.719147	1869.46	2600	2	1.15425	0.334153	#N/A
2_8_1_orc2_HVO0634	2	8	1	unknown	1.19073	982.302	825	1.46371	2094.62	1431	0.948177	1.05466	2558.32	2426	1.01432	0.985885	2233.28	2265	4	1.15423	0.230323	#N/A
1_14_9_452-G04	1	14	9	452-G04	1.57992	1801.21	1140				1.11515	0.896743	1606.4	1791	0.766136	1.30525	3414.31	2616	3	1.15373	0.40826	FS452-G04 HVO_C0047(155/519)_(30)_HVO_C0048(201/201)_(52)_HVO_C0049(174/174)_(602)_HVO_C0050(80/801)
2_6_9_451-H08	2	6	9	451-H08	1.04213	692.822	665								1.26517	0.790408	1858.34	2351	2	1.15365	0.157714	FS451-H08 HVO_2450(446/468)_HVO_2451(429/429)_(453)_HVO_2452(523/3102)
3_6_11_447-G11	3	6	11	447-G11	1.30716	866.51	663	1.11562	1896.26	1700					1.03631	0.964965	2353.25	2439	3	1.15303	0.139249	FS447-G11 HVO_2827(437/3525)_(239)_HVO_2828(951/951)_(201)
8_12_8_453-H09	8	12	8	453-H09	1.7922	3695.05	2062	1.46762	4945.4	3370	0.661139	1.51254	8875.47	5869	0.690872	1.44745	8830.47	6101	4	1.15296	0.566584	FS453-H09 (274)_HVO_2995(390/390)_(140)_HVO_2996(454/1161)
7_12_17_437-C05	7	12	17	437-C05	1.10002	1341.9	1220				1.40411	0.712194	1764.95	2478	0.949466	1.05322	2418.3	2296	3	1.1512	0.231603	#N/A
4_16_17_437-D11	4	16	17	437-D11	1.24798	1164.35	933	1.08191	1580.81	1461					1.12346	0.890108	1561.86	1755	3	1.15112	0.0864216	FS437-D11 HVO_1205(463/510)_(21)_HVO_1206(1188/1188)_HVO_1207(147/369)
2_16_13_445-D04	2	16	13	445-D04	0.253456	479.25	1891				1.2851	0.77815	2015.45	2591	1.91318	0.522689	2269.24	4342	3	1.15058	0.838001	FS445-D04 HVO_0445(465/966)_HVO_0446(793/804)_(95)_HVO_0447(82/1047)
6_12_12_446-H06	6	12	12	446-H06	1.33675	1376.64	1030	1.16494	2044.59	1755	1.10732	0.903085	2814.53	3116	0.98715	1.01302	2930.2	2893	4	1.14904	0.145417	#N/A
8_22_6_458-D05	8	22	6	458-D05	0.318428	602.761	1892	0.738067	2024.36	2743	1.73658	0.575843	3078.99	5345	1.79635	0.556685	1888.74	3392	4	1.14736	0.735531	FS458-D05 HVO_0021(1706/1722)_(9)_HVO_0022(50/1137)
3_1_3_sRNA194_100uM	3	1	3	sRNA194_100uM	1.62109	2762.28	1704	1.8473	3445.14	1865	0.459044	2.17844	2803.75	1287	0.661444	1.51184	2465.69	1631	4	1.14722	0.689014	#N/A
7_10_18_435-C05	7	10	18	435-C05	0.373107	825.982	2213	1.04607	1521.91	1455	1.39172	0.718536	1868.95	2600	1.77653	0.562896	2123.12	3772	4	1.14686	0.595899	FS435-C05 HVO_2278(866/1920)_HVO_2279(738/972)
6_10_19_433-H06	6	10	19	433-H06	1.32324	1089.09	823	0.9751	1548.52	1588					1.14021	0.877033	2295.06	2617	3	1.14618	0.174149	FS433-H06 HVO_B0253(308/804)_(689)_HVO_B0255(798/798)_(54)_HVO_B0256(8/1668)
6_3_19_433-B02	6	3	19	433-B02	1.78062	1568.98	881	1.39594	1820.33	1304	0.777907	1.2855	2002.77	1558	0.62972	1.58801	3201.19	2016	4	1.14605	0.537666	#N/A
7_12_7_455-C09	7	12	7	455-C09	1.16757	1258.92	1078	1.39346	2935.95	2107	0.749438	1.33433	3955.44	2964	1.2699	0.787466	1629.2	2069	4	1.14509	0.279469	FS455-C09 HVO_1939(616/1692)_HVO_1940(763/2766)
6_10_21_H225.2r	6	10	21	H225.2r	0.882592	41847.2	47412	0.353775	22468.5	63512	1.47229	0.679216	40690.8	59908	1.87106	0.534457	16067.1	30058	4	1.14493	0.665625	#N/A
3_10_20_431-C11	3	10	20	431-C11	1.28722	1886.77	1466	1.30581	3466.79	2655	1.28825	0.776247	2567.2	3307	0.697806	1.43306	5599.54	3907	4	1.14477	0.298099	FS431-C11 HVO_0627(1333/2697)_(147)_HVO_0628(309/1725)
1_18_11_448-G12	1	18	11	448-G12	2.14279	1287.86	601	0.547873	1678.75	3065	0.806969	1.2392	2498.7	2016	1.08022	0.925738	1946.93	2103	4	1.14446	0.700146	FS448-G12 HVO_B0356(397/525)_(6)_HVO_B0357(825/1827)
5_18_17_437-G10	5	18	17	437-G10	1.03762	1061.43	1023	1.10887	2259.98	2038	1.2851	0.77815	1725.63	2218					3	1.14387	0.127394	FS437-G10 HVO_B0028(659/1173)_(60)_HVO_B0029(874/978)
2_8_18_435-H04	2	8	18	435-H04	1.54775	3435.8	2220	1.76355	4624.27	2622	0.635045	1.57469	7288.73	4628	0.62791	1.59258	11458.6	7195	4	1.14357	0.597842	FS435-H04 HVO_0697(51/768)_(54)_HVO_0698(192/192)_(4)_HVO_0699(801/801)_(18)_HVO_0700(195/195)_(3)_HVO_0701(282/282)_(76)
7_2_9_451-G01	7	2	9	451-G01	0.680599	688.962	1012								1.60587	0.622716	1721.38	2764	2	1.14323	0.654264	FS451-G01 HVO_2421(513/717)_(131)_HVO_2422(657/657)_(34)
3_11_17_437-A07	3	11	17	437-A07	1.43646	1627.52	1133	0.991778	2307.17	2326	1.25843	0.794639	2135.95	2688	0.883135	1.13233	3231.91	2854	4	1.14245	0.251557	FS437-A07 HVO_2725(899/1047)_(189)_HVO_2726(453/1758)
3_14_3_p9	3	14	3	p9	0.322931	551.298	1706				1.96122	0.509888	1797.29	3527					2	1.14207	1.15844	#N/A
7_14_1_HVO_2753	7	14	1	438-C05	2.00384	4483.08	2237	0.991778	4055.82	4089	0.888348	1.12569	6320.33	5616	0.684227	1.4615	16471.1	11270	4	1.14205	0.588568	FS438-C05 HVO_2838(444/579)_(153)_HVO_2839(354/354)_(322)_HVO_2840(177/1653)
4_15_13_445-B03	4	15	13	445-B03	0.277901	528.14	1901				2.00613	0.498472	2012.92	4038					2	1.14201	1.22204	FS445-B03 HVO_1703(1645/2352)
4_3_8_453-F03	4	3	8	453-F03	1.24412	889.668	715								1.03983	0.961696	1952.16	2030	2	1.14197	0.144455	FS453-F03 HVO_0375(272/339)_HVO_0376(433/441)_HVO_0377(617/621)_HVO_0378(221/225)_(135)
6_9_17_437-F02	6	9	17	437-F02	0.968149	900.604	930				1.31511	0.760392	1709.14	2247					2	1.14163	0.245339	FS437-F02 HVO_B0116(748/798)_(791)_HVO_B0117(237/627)
6_19_14_443-F06	6	19	14	443-F06	1.15535	2779.01	2405	1.17949	3955.05	3353	1.16199	0.860594	3982.07	4628	1.06778	0.936526	6533.45	6976	4	1.14115	0.0499641	FS443-F06 HVO_2252(945/1167)_(476)
6_1_18_434-B10	6	1	18	434-B10	1.75489	2344.14	1336	1.24336	3105.91	2498	0.730685	1.36858	3710	2711	0.829495	1.20555	4394.97	3646	4	1.13961	0.46645	FS434-B10 HVO_1788(841/1779)_(66)_HVO_1789(285/285)_(318)_HVO_1790(382/921)
5_13_12_446-A10	5	13	12	446-A10	0.511414	726.916	1421				1.76773	0.565696	2373.77	4198					2	1.13957	0.888351	FS446-A10 HVO_0819(330/696)
7_5_21_p1	7	5	21	p1	1.56705	4949.46	3158	1.38246	10593	7663	0.840521	1.18974	11816.8	9931	0.766712	1.30427	19041.1	14598	4	1.13918	0.39589	#N/A
2_7_5_459-B04	2	7	5	459-B04	1.23897	1588.28	1282	0.674906	1925.72	2853	1.64252	0.608821	2595.1	4262	0.999405	1.0006	2923.99	2922	4	1.13895	0.407593	FS459-B04 HVO_B0266(220/1308)_(26)_HVO_B0267(1124/1179)
3_22_18_436-C07	3	22	18	436-C07	1.76583	1956.24	1108	1.397	2365.36	1693	0.473519	2.11185	3917.38	1855	0.915648	1.09212	3737.28	3422	4	1.138	0.56339	FS436-C07 HVO_1539(717/1269)_HVO_1540(771/1311)
6_12_7_455-D10	6	12	7	455-D10	1.15728	1534.24	1326	0.747293	1795.14	2402	1.50747	0.663361	2199.37	3316					3	1.13735	0.380482	FS455-D10 HVO_A0567(64/1314)_(1)_HVO_A0568(960/960)_HVO_A0569(753/1206)
4_20_5_460-D03	4	20	5	460-D03	0.486326	815.69	1677	0.569163	1437.1	2525	1.29036	0.774979	2156.88	2784	2.20243	0.454043	1559.24	3434	4	1.13707	0.79676	FS460-D03 HVO_0826(706/1047)_(151)_HVO_0827(258/258)_(13)_HVO_0828(181/723)
7_7_19_433-A05	7	7	19	433-A05	1.24026	741.712	598								1.03351	0.96758	1960.98	2027	2	1.13688	0.146197	FS433-A05 HVO_1949(375/522)_(24)_HVO_1950(479/519)
2_6_21_p12r	2	6	21	p12r	1.13669	847.854	746												1	1.13669		#N/A
2_15_9_452-B08	2	15	9	452-B08	1.09874	917.329	835				0.928086	1.07749	1882.27	1747	1.38299	0.72307	1565.13	2165	3	1.1366	0.229805	FS452-B08 HVO_2845(31/549)_(8)_HVO_2846(1532/2010)
5_16_13_445-C02	5	16	13	445-C02	0.43229	926.979	2143				1.83993	0.5435	1865.78	3433					2	1.13611	0.99535	FS445-C02 HVO_B0277(676/789)_(99)_HVO_B0278(171/171)_(58)_HVO_B0279(406/618)
7_6_11_447-G09	7	6	11	447-G09	0.643932	1119.32	1738	0.716777	1801.17	2513	1.09198	0.915769	2878.58	3143	2.0896	0.47856	2596.45	5427	4	1.13557	0.665626	FS447-G09 (97)_HVO_1190(720/720)_(28)_HVO_1191(624/840)
8_22_9_452-H09	8	22	9	452-H09				1.13549	1635.1	1440									1	1.13549		FS452-H09 HVO_1716(52/735)_(102)_HVO_1717(774/774)_HVO_1718(476/477)_(62)
2_18_5_459-H12	2	18	5	459-H12	0.513987	669.02	1302	0.585841	1305.1	2228	2.30529	0.433785	1958.37	4514					3	1.13504	1.0141	FS459-H12 HVO_0273(557/795)_HVO_0274(1148/1152)_(33)
6_5_20_431-B06	6	5	20	431-B06	1.28851	834.988	648	0.981132	1579.75	1610									2	1.13482	0.217347	FS431-B06 HVO_A0026(379/927)_HVO_A0025(489/489)_(17)_HVO_A0027(552/552)_(95)
8_20_4_HVO_2400	8	20	4	unknown	1.33997	1302.66	972	1.29588	1739.07	1342	1.01534	0.984895	2616.03	2657	0.885948	1.12873	3157.06	2797	4	1.13428	0.21927	#N/A
4_11_9_452-B03	4	11	9	452-B03	1.61851	1238.33	765	1.66349	2438.81	1466	0.607871	1.64509	3125.92	1900	0.646078	1.5478	1954.77	1263	4	1.13399	0.585944	FS452-B03 HVO_2160(1635/6774)
1_12_17_437-C08	1	12	17	437-C08	1.7105	2350.58	1374	0.747648	1800.46	2408	1.31951	0.757856	2608.42	3442	0.75741	1.32029	2390.84	1811	4	1.13377	0.46828	FS437-C08 HVO_B0276(17/972)_(199)_HVO_B0277(789/789)_(99)_HVO_B0278(77/171)
1_1_20_431-A04	1	1	20	431-A04	0.655511	41873.6	63872	1.47755	1632.62	1105	1.26754	0.788931	2165.75	2746					3	1.13353	0.42709	FS431-A04 HVO_1819(218/690)_(120)_HVO_1820(369/369)_HVO_1821(533/555)
1_1_19_432-E12	1	1	19	432-E12	1.44161	1747.17	1212	1.5361	3211.66	2091	0.895919	1.11617	4741.2	4248	0.65423	1.52851	5479.9	3585	4	1.13197	0.425502	FS432-E12 HVO_1954(258/489)_(153)_HVO_1955(1127/1965)
6_19_9_452-B10	6	19	9	452-B10	1.20166	892.884	743	1.1951	1687.62	1412	1.05827	0.944941	2105.51	2228	1.07227	0.932603	2390.84	2564	4	1.13182	0.0771126	FS452-B10 HVO_0051(1062/1215)_HVO_0052(416/486)
4_13_6_457-B11	4	13	6	457-B11	0.274041	667.733	2435	1.4953	2769.53	1852	1.32172	0.756587	3208.36	4240	1.43421	0.697246	2009.04	2881	4	1.13132	0.576022	FS457-B11 HVO_0627(1536/2697)
1_17_5_459-E12	1	17	5	459-E12	0.411705	772.589	1877	0.554615	1681.59	3032	1.89521	0.527645	2303.37	4368	1.6635	0.601142	1902.8	3166	4	1.13126	0.756568	#N/A
4_3_10_449-F07	4	3	10	449-F07											1.13094	0.884224	1261.78	1427	1	1.13094		#N/A
1_22_6_458-C08	1	22	6	458-C08	0.671593	1193.94	1778	1.07658	2147.85	1995	1.58634	0.630384	2792.33	4429	1.18711	0.842383	3240.08	3846	4	1.13041	0.376162	FS458-C08 HVO_1023(436/816)_(60)_HVO_1024(378/378)_HVO_1025(852/1152)
4_12_17_437-D07	4	12	17	437-D07	0.95271	954.64	1002	1.24797	2190.43	1755					1.19034	0.840095	1554.34	1850	3	1.13034	0.156509	FS437-D07 HVO_2440(423/1314)_(40)_HVO_2441(1056/1056)_(6)_HVO_2442(35/1065)
3_6_19_433-G03	3	6	19	433-G03	0.959786	883.235	920	0.726002	1610.97	2219	1.70467	0.586625	2186.05	3725					3	1.13015	0.511092	FS433-G03 HVO_B0102(985/1068)_(100)_HVO_B0103(218/1098)
2_5_9_451-F08	2	5	9	451-F08	1.24798	1135.4	910				0.87894	1.13773	2642.03	2322	1.25892	0.794331	1639.98	2065	3	1.12861	0.216293	FS451-F08 HVO_1565(805/1758)_(145)_HVO_1566(279/279)_(128)_HVO_1567(267/708)
7_9_22_sRNA479	7	9	22	sRNA479	1.45448	2110.63	1451	0.59826	1598.55	2672					1.3295	0.752163	5683.22	7556	3	1.12741	0.4625	#N/A
2_22_5_460-H04	2	22	5	460-H04	0.368604	590.539	1603				1.88615	0.530182	1971.69	3718					2	1.12737	1.07306	FS460-H04 HVO_B0142(462/1035)_(92)_HVO_B0143(784/1794)
7_12_11_448-C05	7	12	11	448-C05	0.884522	1835.3	2075	1.16529	2910.04	2497	1.46002	0.684924	3517.21	5133	0.999079	1.00092	4124.96	4121	4	1.12723	0.250017	FS448-C05 HVO_2500(1274/2247)
5_19_13_445-A06	5	19	13	445-A06	0.349949	605.978	1731				1.13034	0.884693	2203.17	2490	1.90129	0.525958	1537.67	2923	3	1.12719	0.775676	#N/A
4_15_9_452-B07	4	15	9	452-B07	1.03569	803.467	776				1.01534	0.984895	2168.29	2201	1.33008	0.751836	1574.61	2094	3	1.12704	0.176134	FS452-B07 HVO_B0222(893/1260)_(63)_HVO_B0223(418/834)
4_10_11_448-H03	4	10	11	448-H03	0.609837	1078.15	1768	0.760422	1596.42	2099	1.89521	0.527645	2400.4	4552	1.24155	0.805445	1811.92	2250	4	1.12676	0.578823	FS448-H03 HVO_1445(265/963)_(294)_HVO_1446(778/903)
1_15_11_448-A12	1	15	11	448-A12	0.449659	908.967	2021	0.947068	1549.23	1636	0.856966	1.16691	2997.18	2568	2.25271	0.44391	1460.85	3290	4	1.1266	0.781304	FS448-A12 HVO_0415(952/1851)
6_9_5_459-F02	6	9	5	459-F02	0.824696	2128.64	2581	0.969777	2981.72	3075	1.21762	0.821274	4498.3	5478	1.49156	0.670441	4339.73	6472	4	1.12591	0.292811	FS459-F02 HVO_B0071(987/1050)_(153)_HVO_B0072(672/672)_(21)
3_4_10_449-G07	3	4	10	449-G07											1.12387	0.889781	1493.86	1679	1	1.12387		FS449-G07 HVO_A0146(738/999)_HVO_A0147(967/993)
8_16_19_434-D01	8	16	19	434-D01	1.21131	1157.92	956	0.9531	2071.2	2173	1.2046	0.830153	2202.54	2654					3	1.123	0.147179	FS434-D01 HVO_1571(1647/2397)_(43)
2_3_20_431-F04	2	3	20	431-F04											1.12263	0.890762	1429.47	1605	1	1.12263		FS431-F04 HVO_B0348(685/939)_(214)_HVO_B0349(651/1950)
5_9_18_435-A06	5	9	18	435-A06	1.09488	1224.18	1118	1.15287	2058.07	1785	0.989221	1.0109	2729.55	2700	1.2512	0.799234	2139.79	2677	4	1.12204	0.109562	FS435-A06 HVO_B0215(1431/5211)
6_7_18_435-F02	6	7	18	435-F02	0.890311	2057.24	2311	1.49671	3098.46	2070	1.23964	0.806688	3389.74	4202	0.861498	1.16077	6303.32	5431	4	1.12204	0.3032	FS435-F02 (138)_HVO_A0203(582/582)_(120)_HVO_A0204(132/132)_(358)_HVO_A0205(194/819)
3_13_13_444-E11	3	13	13	444-E11	0.432933	562.877	1300				1.81035	0.552378	1980.57	3585					2	1.12164	0.973983	FS444-E11 HVO_B0020(235/654)_(117)_HVO_B0021(927/1935)
4_9_18_435-B07	4	9	18	435-B07	1.10903	1293.01	1166	1.51304	1926.07	1273	0.821259	1.21764	2676.91	2199	1.04267	0.959081	2886.07	3009	4	1.1215	0.288569	#N/A
4_4_8_453-H03	4	4	8	453-H03	1.87712	2928.25	1560	1.22704	2968.59	2419	0.741334	1.34892	3928.8	2913	0.640398	1.56153	8343.41	5343	4	1.12147	0.565119	FS453-H03 (29)_HVO_1547(1770/3132)
8_22_18_436-D05	8	22	18	436-D05	0.697968	1516.87	2174	0.610325	2023.65	3316	1.43347	0.697608	2711.16	3885	1.74412	0.573356	3020.09	5266	4	1.12147	0.555475	FS436-D05 HVO_A0619(19/1338)_(22)_HVO_A0620(612/612)_(32)_HVO_A0621(651/651)_(38)_HVO_A0622(105/459)
4_16_8_454-H03	4	16	8	454-H03	1.04084	1047.92	1007				1.14678	0.87201	1818.85	2086	1.17616	0.850228	1872.07	2202	3	1.12126	0.0711752	FS454-H03 HVO_0152(620/660)_HVO_0153(686/690)_(36)
1_11_11_448-A08	1	11	11	448-A08	0.943704	2075.89	2200	0.783487	2069.07	2641	1.82714	0.547305	2615.39	4777	0.930124	1.07512	5120.33	4763	4	1.12111	0.476238	FS448-A08 HVO_1945(161/1080)_(66)_HVO_1946(294/294)_(122)_HVO_1947(366/366)_HVO_1948(95/564)
4_13_7_455-F11	4	13	7	455-F11	1.56448	2412.33	1542	1.92252	4273.69	2223	0.494455	2.02243	7723.79	3819	0.502163	1.99138	7643.23	3838	4	1.1209	0.733628	FS455-F11 HVO_0086(262/1419)_(343)_HVO_0087(984/984)_(6)
2_22_10_451-D04	2	22	10	451-D04	0.612411	431.003	704								1.62896	0.61389	1307.87	2131	2	1.12068	0.718806	FS451-D04 HVO_0086(370/1419)_(343)_HVO_0087(821/984)
6_7_12_446-F02	6	7	12	446-F02	0.67288	1368.92	2034	0.611034	2062.33	3376	1.28301	0.779418	3500.09	4491	1.91438	0.522362	2236.87	4283	4	1.12033	0.610075	#N/A
1_2_8_453-C04	1	2	8	453-C04	1.20359	1037.62	862	0.996036	1563.78	1570	1.15772	0.863765	2105.51	2437					3	1.11912	0.109031	FS453-C04 HVO_2380(398/2232)_(193)_HVO_2381(723/1482)
8_1_17_436-F05	8	1	17	436-F05	0.452875	985.518	2177	0.635873	1565.91	2462	1.64767	0.606919	2564.03	4224	1.73817	0.575318	3198.57	5561	4	1.11865	0.66833	FS436-F05 HVO_1488(317/1239)_(84)_HVO_1489(447/447)_(413)_HVO_1490(485/567)
2_9_4_sRNA45_b	2	9	4	sRNA45_b	1.45448	1504.01	1034	0.975455	1647.52	1689	1.35582	0.737562	1933.01	2620	0.687611	1.45431	6815.88	4687	4	1.11834	0.353708	#N/A
6_1_4_460-B06	6	1	4	460-B06	0.263105	581.533	2211				1.97349	0.506717	1890.52	3730					2	1.1183	1.20942	FS460-B06 (205)_HVO_A0555(657/657)_(327)_HVO_A0556(144/144)_(60)_HVO_A0557(22/1227)
7_6_17_436-G09	7	6	17	436-G09	0.598258	1530.38	2559	0.650776	2717.72	4175	1.34312	0.744538	3248.31	4362	1.8768	0.532823	4135.75	7761	4	1.11724	0.609611	FS436-G09 HVO_0239(760/1371)_(126)_HVO_0240(459/459)_(5)_HVO_0241(117/117)_(17)
3_18_14_443-C07	3	18	14	443-C07	0.695395	852.357	1226	0.494647	1430.36	2891	1.29993	0.769271	1979.94	2573	1.97877	0.505364	1219.61	2414	4	1.11719	0.668627	FS443-C07 HVO_B0354(1208/2304)_(219)_HVO_B0355(314/972)
6_11_6_457-F06	6	11	6	457-F06	0.427787	818.906	1913	1.32107	2022.59	1531	1.87048	0.534621	1995.79	3732	0.848829	1.17809	2604.95	2211	4	1.11704	0.620836	#N/A
5_7_11_448-A02	5	7	11	448-A02	0.806684	1356.05	1681	0.852325	1948.07	2286	1.69005	0.591698	2603.98	4403					3	1.11635	0.49736	FS448-A02 HVO_A0440(851/1359)_HVO_A0441(648/1401)
4_15_11_448-B11	4	15	11	448-B11	0.442582	829.842	1876				1.7898	0.55872	2445.43	4379					2	1.11619	0.95263	FS448-B11 HVO_2907(426/588)_(141)_HVO_2908(747/1140)
2_3_10_449-F08	2	3	10	449-F08	1.05113	646.505	615								1.18115	0.846632	1413.12	1669	2	1.11614	0.0919359	FS449-F08 HVO_1294(1125/1581)_(94)_HVO_1295(315/1086)
8_10_2_HVO_0634	8	10	2	437-D01	1.46412	1414.59	966	1.46159	2435.27	1666	0.679077	1.47259	4160.91	2825	0.858356	1.16502	3557.49	3054	4	1.11579	0.407391	#N/A
2_9_9_451-F12	2	9	9	451-F12	0.872942	770.66	883				1.36521	0.732488	1641.91	2242	1.1088	0.901876	2046.3	2269	3	1.11565	0.246205	FS451-F12 HVO_B0036(867/930)_(3)_HVO_B0037(1054/1152)
3_12_18_435-G07	3	12	18	435-G07	1.5188	1679.63	1106	1.03578	1987.81	1919	0.973344	1.02739	2352.84	2290	0.932961	1.07186	4994.15	4659	4	1.11522	0.272359	FS435-G07 HVO_C0011(314/1365)_(210)_HVO_C0012(321/321)_HVO_C0014(181/528)_HVO_C0013(342/1299)
3_12_1_htsf_209	3	12	1	438-G03	1.43968	1308.45	909								0.789669	1.26635	5362.22	4234	2	1.11467	0.459627	FS438-G03 (15)_HVO_B0274(318/318)_HVO_B0275(395/399)_(255)_HVO_B0276(592/972)
7_2_19_432-G09	7	2	19	432-G09	1.29494	777.092	600	1.18871	1769.94	1489					0.860045	1.16273	2207.13	1898	3	1.11457	0.226731	FS432-G09 (61)_HVO_0911(1110/1110)_HVO_0912(17/492)
5_11_12_446-E06	5	11	12	446-E06	1.09423	1350.26	1234	0.959842	2139.33	2229					1.28916	0.775698	2527.15	3258	3	1.11441	0.165584	FS446-E06 HVO_A0525(111/882)_(93)_HVO_A0526(276/276)_(243)_HVO_A0527(573/768)
8_15_19_434-B01	8	15	19	434-B01	1.30459	1667.4	1278	1.39275	3296.46	2367	0.840521	1.18974	3309.83	2782	0.919777	1.08722	3883.07	3572	4	1.11441	0.274795	FS434-B01 HVO_0239(493/1371)_(126)_HVO_0240(459/459)_(5)_HVO_0241(117/117)_(297)
1_19_18_436-E04	1	19	18	436-E04	0.456092	1078.15	2364	1.42397	2362.17	1659	1.46272	0.683656	2676.28	3915					3	1.11426	0.570322	FS436-E04 (47)_HVO_1363(465/465)_HVO_1364(488/492)_HVO_1365(903/1188)
8_8_8_453-H05	8	8	8	453-H05	1.54454	1961.39	1270	1.25081	2867.11	2292	0.812374	1.23096	3472.18	2820	0.849064	1.17777	4862.42	4129	4	1.1142	0.348926	FS453-H05 (266)_HVO_B0323(1149/1149)_(24)_HVO_B0324(370/1377)
3_20_7_456-C07	3	20	7	456-C07	1.50337	1091.66	726	0.831035	1274.94	1534					1.00797	0.992096	2223.47	2241	3	1.11412	0.348509	FS456-C07 HVO_B0264(858/969)_(6)_HVO_B0265(990/3147)
2_13_20_432-B04	2	13	20	432-B04	0.773876	660.657	854								1.45329	0.688093	1394.49	2027	2	1.11358	0.48042	FS432-B04 HVO_0109(156/1275)_(185)_HVO_0110(1041/1047)
2_17_8_454-B08	2	17	8	454-B08	0.76101	551.942	725				1.12953	0.885328	1654.6	1869	1.44916	0.690054	1229.41	1782	3	1.11323	0.344365	FS454-B08 HVO_A0491(686/1152)
3_19_14_443-E07	3	19	14	443-E07	2.10098	1981.33	943	0.579099	1465.84	2532	0.836508	1.19545	2940.1	2459	0.932961	1.07186	1812.25	1691	4	1.11239	0.675775	FS443-E07 HVO_2513(383/498)_(3)_HVO_2514(654/654)_(65)_HVO_2515(316/702)
5_19_18_436-E02	5	19	18	436-E02	1.39787	3671.25	2626	1.27246	5042.63	3963	0.670416	1.49161	8165.81	5474	1.1044	0.905472	7033.91	7767	4	1.11128	0.317552	FS436-E02 (109)_HVO_1289(399/399)_(98)_HVO_1290(717/717)_(178)
4_18_8_454-D07	4	18	8	454-D07	0.836918	800.894	957	1.03223	1672.36	1620					1.46442	0.682863	1566.11	2293	3	1.11119	0.321118	FS454-D07 HVO_2051(521/1350)_(77)_HVO_2052(793/1761)
3_10_15_440-G11	3	10	15	440-G11	1.37085	869.083	634	0.956294	1561.65	1633					1.00631	0.993731	1731.84	1743	3	1.11115	0.226291	FS440-G11 HVO_0858(1359/4008)_(218)_HVO_0859(94/906)
6_3_2_H3.3r	6	3	2	H3.3r	1.47377	1479.56	1004	1.10887	1838.43	1658	0.881889	1.13393	2292.59	2022	0.979251	1.02119	1789.04	1752	4	1.11095	0.259139	#N/A
4_15_6_457-F11	4	15	6	457-F11							0.741683	1.34829	2950.88	2189	1.48001	0.675671	2026.03	2998	2	1.11085	0.522076	#N/A
8_12_2_HVO_1299	8	12	2	437-H01							1.11043	0.900548	1705.97	1895					1	1.11043		FS437-H01 (53)_HVO_1291(732/732)_(48)_HVO_1292(393/393)_(41)_HVO_1293(358/618)
3_18_9_452-G07	3	18	9	452-G07	1.36056	1385	1018	0.981487	1802.23	1836	0.929179	1.07622	2087.12	1939	1.1654	0.858073	1547.8	1804	4	1.10916	0.195837	FS452-G07 HVO_B0019(494/1371)_(158)_HVO_B0020(654/654)_(117)_HVO_B0021(190/1935)
6_17_9_452-F06	6	17	9	452-F06	1.10903	1127.68	1017												1	1.10903		FS452-F06 HVO_0140(720/2070)_(205)_HVO_0141(434/960)
5_21_9_452-E10	5	21	9	452-E10	1.86425	3747.16	2010	0.906616	2074.04	2288	1.05191	0.950649	2015.45	2120	0.610249	1.63867	7796.86	4758	4	1.10826	0.536461	#N/A
5_8_11_448-C02	5	8	11	448-C02	1.42167	1825.65	1284	0.740196	1813.23	2450	1.24551	0.802883	2597	3234	1.02451	0.976079	2451.96	2512	4	1.10797	0.294136	FS448-C02 HVO_1776(123/660)_(310)_HVO_1778(615/2157)
5_17_5_459-E10	5	17	5	459-E10	0.52814	819.55	1551	0.418356	1431.78	3423	2.48318	0.40271	1777.63	4413	1.00202	0.99798	1870.44	1874	4	1.10792	0.951173	FS459-E10 HVO_2946(937/1206)_(247)_HVO_2947(348/1713)
1_8_2_HVO_1482	1	8	2	HVO_1482	1.80507	837.562	464	0.811519	1680.88	2071	1.12229	0.891035	1711.04	1920	0.68916	1.45104	1761.58	1214	4	1.10701	0.499811	#N/A
2_17_9_452-F08	2	17	9	452-F08	1.2795	1368.92	1070				1.10576	0.904353	2001.5	2213	0.932108	1.07284	2944.58	2745	3	1.10579	0.173696	FS452-F08 (24)_HVO_1766(294/294)_(33)_HVO_1767(693/852)
3_16_7_456-C03	3	16	7	456-C03	0.873586	909.61	1041	1.18978	2036.78	1712					1.25325	0.797926	1888.74	2367	3	1.10554	0.203367	#N/A
4_10_9_451-H11	4	10	9	451-H11	0.974582	704.401	723								1.23404	0.810348	1414.76	1746	2	1.10431	0.183463	#N/A
8_5_18_435-B01	8	5	18	435-B01	0.403985	735.279	1820	1.12875	1951.62	1729	1.7797	0.561891	2246.3	3998					3	1.10414	0.688189	FS435-B01 HVO_1544(276/387)_HVO_1545(695/699)_(123)_HVO_1546(850/999)
6_22_10_451-D02	6	22	10	451-D02	1.11096	793.175	714				1.0778	0.927818	1735.14	1870	1.12346	0.890108	1753.74	1970	3	1.10407	0.0235972	FS451-D02 HVO_2174(37/648)_(35)_HVO_2175(1415/1965)
8_18_19_434-H01	8	18	19	434-H01	1.11675	1586.99	1421	1.03187	1730.55	1677	1.2851	0.77815	2494.26	3205	0.982395	1.01792	2068.53	2032	4	1.10403	0.132853	FS434-H01 HVO_2697(936/1158)_HVO_2698(438/996)
4_4_18_434-H11	4	4	18	434-H11	1.31038	1546.47	1180	1.02371	2017.62	1971	0.918356	1.0889	2023.06	1858	1.16274	0.860035	1769.76	2058	4	1.1038	0.170247	FS434-H11 HVO_B0200(484/1311)_(80)_HVO_B0201(765/765)_(72)
5_11_18_435-E06	5	11	18	435-E06	0.900604	952.067	1057	0.855874	1657.1	1936	1.83778	0.544134	2383.92	4380	0.820815	1.2183	2965.5	2434	4	1.10377	0.490431	#N/A
7_7_12_446-E01	7	7	12	446-E01	0.667733	977.798	1465	1.00704	2684.72	2666	0.880904	1.1352	4262.38	3755	1.85517	0.539033	2665.42	4946	4	1.10271	0.520819	FS446-E01 HVO_0349(1047/2931)
2_11_9_452-B04	2	11	9	452-B04	1.44611	1357.98	939	1.19794	1919.33	1602	0.943637	1.05973	2552.61	2409	0.823024	1.21503	3287.48	2706	4	1.10268	0.277202	FS452-B04 HVO_1588(231/321)_(52)_HVO_1589(1158/1158)_(12)
3_22_12_447-C07	3	22	12	447-C07	0.576386	834.988	1449				1.62894	0.613895	2172.1	3539					2	1.10267	0.74427	#N/A
2_9_19_433-F08	2	9	19	433-F08	0.784169	651.008	830								1.42089	0.703784	1354.61	1925	2	1.10253	0.450231	FS433-F08 HVO_B0160(332/576)_HVO_B0161(653/654)_HVO_B0162(528/1449)
5_9_12_446-A06	5	9	12	446-A06	0.369891	593.755	1606				1.83351	0.545402	1950.13	3575					2	1.1017	1.03493	#N/A
4_8_19_433-D07	4	8	19	433-D07	1.03119	1044.7	1013	0.943519	1568.39	1662	1.112	0.89928	1702.8	1894	1.31748	0.759027	1545.84	2037	4	1.10105	0.15985	FS433-D07 HVO_B0067(1351/1398)_(127)_HVO_B0068(168/168)_HVO_B0069(65/1380)
7_20_8_454-G05	7	20	8	454-G05	0.705044	744.928	1057				1.33629	0.748343	1773.83	2370	1.25996	0.793677	1605.33	2023	3	1.10043	0.344534	FS454-G05 HVO_B0003(238/420)_(234)_HVO_B0004(1068/1248)
4_12_3_sRNA437	4	12	3	sRNA437	1.9125	9888.63	5171	0.787035	9353.23	11884	0.642812	1.55567	16943	10891	1.05891	0.944371	20821.3	22045	4	1.10031	0.568274	#N/A
4_1_21_sRNA56	4	1	21	sRNA56	0.85879	1775.48	2068	1.43	3132.88	2191	1.01338	0.986798	4410.15	4468	1.09727	0.911356	4991.53	5478	4	1.09986	0.241244	#N/A
1_15_17_437-A12	1	15	17	437-A12	1.65132	1945.3	1178	1.27742	2374.59	1859	0.709958	1.40853	2896.34	2056	0.760611	1.31473	2897.84	2204	4	1.09983	0.448238	FS437-A12 HVO_1907(681/1425)_(362)_HVO_1908(515/2103)
3_14_12_446-C11	3	14	12	446-C11	0.286263	562.877	1966				1.91129	0.523206	2127.07	4063					2	1.09878	1.14907	#N/A
6_21_9_452-F10	6	21	9	452-F10	1.26728	1087.16	858								0.930124	1.07512	2766.1	2573	2	1.0987	0.238404	FS452-F10 (3)_HVO_A0251(375/375)_(403)_HVO_A0252(174/174)_(100)
4_20_20_432-H07	4	20	20	432-H07	1.22225	831.129	680	1.13904	1626.59	1428					0.934101	1.07055	2611.81	2440	3	1.09846	0.148297	FS432-H07 HVO_1585(1702/2007)
6_20_13_445-D06	6	20	13	445-D06	0.402055	572.527	1425				1.79388	0.557452	1782.07	3196					2	1.09797	0.984166	FS445-D06 HVO_0137(481/828)_(92)_HVO_0138(829/987)
1_10_6_457-C08	1	10	6	457-C08	0.620773	885.808	1427				1.81243	0.551744	2018.62	3658	0.860529	1.16208	2193.73	1888	3	1.09791	0.630299	FS457-C08 HVO_1986(580/786)_(145)_HVO_1987(618/900)
2_15_12_446-F12	2	15	12	446-F12	0.843994	1211.96	1436	0.997455	1551.01	1555	1.73277	0.577112	2725.74	4725	0.815564	1.22615	3147.58	2567	4	1.09744	0.431017	FS446-F12 HVO_1557(476/975)_(72)_HVO_1558(323/1305)
2_5_4_460-B12	2	5	4	460-B12	0.670307	1317.45	1966	0.677035	1809.33	2672	1.12069	0.892304	1741.48	1952	1.92039	0.520728	2196.67	4219	4	1.09711	0.587925	FS460-B12 HVO_2049(449/924)_(200)_HVO_2050(816/816)_(67)
1_10_5_459-G04	1	10	5	459-G04	0.524923	1045.99	1993	0.989294	2067.3	2090	1.31621	0.759758	2591.93	3411	1.55288	0.643964	2455.56	3814	4	1.09583	0.445252	FS459-G04 HVO_B0058(119/885)_HVO_B0059(977/981)_HVO_B0060(382/840)
4_13_20_432-B03	4	13	20	432-B03	1.84238	1588.28	862	0.821454	1386.71	1688					0.618891	1.61579	4629.67	2865	3	1.09424	0.655774	FS432-B03 HVO_2955(692/2340)_(260)_HVO_2956(141/141)_(207)_HVO_2957(53/936)
6_7_20_431-F06	6	7	20	431-F06	1.46155	1511.08	1034	1.13442	2132.59	1880	0.845479	1.18276	2759.36	2333	0.934386	1.07022	2800.42	2617	4	1.09396	0.273232	FS431-F06 HVO_B0087(752/1131)_(143)_HVO_B0088(219/219)_(180)_HVO_B0089(506/1062)
1_12_9_452-C04	1	12	9	452-C04	1.11289	1078.15	969								1.07415	0.930969	1736.09	1865	2	1.09352	0.0273926	FS452-C04 HVO_0452(1111/2877)_(123)_HVO_0453(121/219)
2_19_7_456-B08	2	19	7	456-B08	0.807327	677.383	839				1.46544	0.682387	1853.73	2716	1.00697	0.993077	1679.21	1691	3	1.09325	0.337435	#N/A
7_8_11_448-C01	7	8	11	448-C01	0.255386	640.715	2508	0.422259	1830.97	4337	2.59772	0.384953	2199.37	5718					3	1.09179	1.30684	FS448-C01 HVO_0176(1648/2247)_HVO_0178(111/246)
6_11_20_431-F10	6	11	20	431-F10	1.1309	645.862	571	0.823938	1298.36	1576					1.31975	0.75772	1568.39	2070	3	1.09153	0.250239	FS431-F10 HVO_A0514(471/618)_HVO_A0515(606/765)
7_11_12_446-E05	7	11	12	446-E05	0.344803	573.17	1663	0.51984	1689.75	3251	0.947038	1.05592	1747.82	1655	2.55357	0.391608	1640.96	4191	4	1.09131	1.00712	#N/A
1_3_8_453-E04	1	3	8	453-E04	1.06722	836.918	784								1.11527	0.896646	2004.13	2235	2	1.09124	0.033978	FS453-E04 (50)_HVO_1133(306/306)_(265)_HVO_1134(868/2274)
1_4_17_436-C12	1	4	17	436-C12	0.318428	501.122	1573				1.86385	0.536524	2158.14	4024					2	1.09114	1.09278	#N/A
6_18_17_437-H10	6	18	17	437-H10	1.58249	3142.46	1986	1.144	2453.01	2144	1.02524	0.975382	2839.26	2910	0.612081	1.63377	5094.5	3118	4	1.09095	0.399191	FS437-H10 (95)_HVO_2964(192/192)_(51)_HVO_2965(648/648)_(143)_HVO_2966(438/438)_(22)
4_11_7_455-B11	4	11	7	455-B11	1.14698	1391.43	1213	1.19297	2176.94	1825					0.928713	1.07676	3177.98	2951	3	1.08956	0.14118	FS455-B11 HVO_2765(89/1125)_(90)_HVO_2766(1619/2757)
2_13_14_443-B04	2	13	14	443-B04	0.452875	937.271	2071	0.883906	1423.97	1611					1.9313	0.517786	2229.03	4305	3	1.08936	0.760325	FS443-B04 HVO_A0013(293/879)_(661)_HVO_A0014(482/999)
2_9_20_431-B12	2	9	20	431-B12	1.37921	1354.12	982	1.27529	2208.88	1732	0.819978	1.21955	2602.71	2134	0.88288	1.13266	2748.78	2427	4	1.08934	0.279157	FS431-B12 HVO_1683(57/1497)_(201)_HVO_1684(1366/1932)
7_14_19_433-G09	7	14	19	433-G09	1.45126	1510.44	1041	1.28133	2460.46	1920	0.796372	1.25569	3502.62	2789	0.8277	1.20817	3863.78	3198	4	1.08916	0.327684	FS433-G09 HVO_0349(622/2931)_HVO_0350(1172/1260)
5_9_4_rspA	5	9	4	rspA	1.40687	916.043	651								0.771351	1.29643	2290.81	1767	2	1.08911	0.449381	#N/A
1_21_12_447-A08	1	21	12	447-A08	0.297199	593.755	1998				1.73467	0.576478	2068.09	3589	1.23503	0.809694	1420.32	1754	3	1.08897	0.729783	FS447-A08 HVO_B0090(825/1071)_(45)_HVO_B0091(616/1023)
3_21_21_HVO_0015	3	21	21	HVO_0015	2.07654	3601.13	1734	1.09397	3097.75	2832	0.532889	1.87656	6310.18	3363	0.652277	1.53309	7213.05	4705	4	1.08892	0.701246	#N/A
5_4_10_449-G06	5	4	10	449-G06	1.04406	584.749	560								1.13345	0.882263	1698.49	1925	2	1.08875	0.0632097	FS449-G06 HVO_0986(934/2037)_HVO_0987(609/1530)
7_20_7_456-C05	7	20	7	456-C05	1.11482	1385.64	1243	1.33668	2007.68	1502	0.943637	1.05973	3354.22	3166	0.959592	1.04211	3327.36	3193	4	1.08868	0.182473	FS456-C05 HVO_2279(488/972)_HVO_2280(350/354)_HVO_2281(744/1767)
6_7_19_433-B06	6	7	19	433-B06	1.44483	1722.08	1192	1.17594	2580.4	2194	0.936352	1.06797	2334.45	2186	0.797492	1.25393	3525.13	2811	4	1.08865	0.284282	FS433-B06 HVO_B0037(645/1152)_(2)_HVO_B0038(1004/1152)
1_6_6_457-C04	1	6	6	457-C04	0.385973	625.276	1621	1.01555	1864.33	1836	1.82502	0.547939	1824.56	3330	1.1247	0.889127	1944.64	2187	4	1.08781	0.58953	FS457-C04 (129)_HVO_1030(1296/1296)_(83)_HVO_1031(182/1029)
1_13_17_437-E08	1	13	17	437-E08	1.23511	1053.71	853	0.939616	1462.3	1556									2	1.08736	0.208949	FS437-E08 HVO_0121(410/618)_(33)_HVO_0122(975/975)_(75)
2_8_17_437-D04	2	8	17	437-D04				1.27458	1703.94	1337					0.899494	1.11174	2174.44	1956	2	1.08704	0.265229	FS437-D04 HVO_2399(733/999)_(175)_HVO_2400(177/177)_(22)_HVO_2401(575/1422)
2_8_19_433-D08	2	8	19	433-D08	1.17464	917.329	781				0.986744	1.01343	1751	1728	1.09805	0.910702	1816.17	1994	3	1.08648	0.0944833	FS433-D08 HVO_0673(159/486)_(46)_HVO_0674(753/753)_(55)_HVO_0675(40/834)
4_12_5_459-D07	4	12	5	459-D07	1.54325	1698.92	1101	0.733809	1593.94	2172	0.640462	1.56137	4686.02	3001	1.42287	0.702803	2531.07	3601	4	1.0851	0.463717	FS459-D07 HVO_1866(674/714)_(1)_HVO_1867(1028/1668)
7_6_18_435-C01	7	6	18	435-C01	0.851071	792.531	931	0.667099	1388.13	2081	1.7737	0.563794	2324.94	4122	1.04766	0.954504	1995.63	2091	4	1.08488	0.48479	FS435-C01 HVO_0289(102/462)_(39)_HVO_0290(414/414)_(164)_HVO_0291(591/591)_HVO_0292(84/936)
4_19_6_458-F03	4	19	6	458-F03	0.368604	793.175	2153	0.515582	1427.52	2769	1.34541	0.743269	1939.98	2609	2.09676	0.476925	1437.31	3013	4	1.08159	0.80185	FS458-F03 HVO_2632(77/330)_(247)_HVO_2633(630/630)_(38)_HVO_2634(367/1086)
2_19_6_458-F04	2	19	6	458-F04	0.321001	613.054	1908				1.84208	0.542866	2269.76	4182					2	1.08154	1.07556	FS458-F04 HVO_2359(365/531)_(25)_HVO_2360(1023/1023)_(144)_HVO_2361(48/3249)
2_21_9_452-F12	2	21	9	452-F12	0.796391	646.505	812				1.16888	0.855521	1558.84	1822	1.27785	0.782563	1340.56	1713	3	1.08104	0.252464	FS452-F12 HVO_1824(1226/1290)_(45)_HVO_1825(289/429)
4_6_15_440-H07	4	6	15	440-H07	1.24541	980.372	787	0.904487	1309.71	1448					1.09139	0.916259	1728.9	1887	3	1.08043	0.170724	FS440-H07 HVO_0600(278/534)_HVO_0601(947/951)_(5)
4_10_17_437-H03	4	10	17	437-H03	1.15663	1577.34	1364	1.4041	2407.94	1715	0.851873	1.17388	2944.54	2508	0.907768	1.1016	3680.07	3341	4	1.08009	0.25339	FS437-H03 HVO_0742(293/441)_(253)_HVO_0743(1237/1350)
2_3_18_434-F12	2	3	18	434-F12	1.07108	1202.95	1123	0.951681	1532.91	1611					1.21734	0.821462	1314.08	1600	3	1.08003	0.133057	FS434-F12 HVO_B0120(59/948)_(100)_HVO_B0121(741/741)_(53)_HVO_B0122(203/1587)
6_20_8_454-H06	6	20	8	454-H06	0.755221	503.052	666								1.40458	0.711956	1325.19	1861	2	1.0799	0.459168	FS454-H06 HVO_1598(1360/1380)_(66)
2_22_21_orc2_HVO0634	2	22	21	unknown	1.25184	1060.14	847	1.42007	1938.49	1365	0.677327	1.47639	3798.79	2573	0.969936	1.031	2631.42	2552	4	1.07979	0.32631	#N/A
2_15_7_456-B04	2	15	7	456-B04	0.834988	820.836	983				1.18291	0.845374	1969.16	2330	1.21928	0.820155	1807.35	2204	3	1.07906	0.212153	FS456-B04 HVO_C0034(73/1278)_(36)_HVO_C0035(1614/2955)
7_12_6_457-G05	7	12	6	457-G05	0.463811	961.073	2072	0.552131	1898.75	3440	2.12796	0.469934	2031.31	4321	1.1721	0.85317	2579.45	3023	4	1.079	0.767036	#N/A
2_12_9_452-D04	2	12	9	452-D04	1.07108	789.315	737								1.08674	0.920181	1604.68	1744	2	1.07891	0.0110782	FS452-D04 HVO_1606(221/420)_(81)_HVO_1607(246/246)_(224)_HVO_1608(937/1176)
5_4_17_436-C10	5	4	17	436-C10	0.438079	819.55	1870				0.758815	1.31784	2439.09	1851	2.03945	0.490328	1637.04	3338	3	1.07878	0.84728	FS436-C10 HVO_B0202(555/915)_(120)_HVO_B0203(963/3027)
1_12_7_455-C12	1	12	7	455-C12	1.34512	1365.06	1015	1.27068	2052.39	1615	0.876984	1.14027	2416.26	2119	0.821918	1.21667	3727.47	3064	4	1.07868	0.26737	FS455-C12 HVO_1132(535/1332)_(233)_HVO_1133(306/306)_(265)_HVO_1134(127/2274)
4_18_2_HVO_A0209	4	18	2	437-D11	0.912183	632.353	693								1.24509	0.803157	1580.82	1968	2	1.07864	0.235399	FS437-D11 HVO_1205(463/510)_(21)_HVO_1206(1188/1188)_HVO_1207(147/369)
1_11_5_459-A08	1	11	5	459-A08	0.580889	1002.24	1725	0.512389	1423.97	2779					2.14228	0.466792	1999.88	4284	3	1.07852	0.921882	FS459-A08 HVO_1861(370/894)_(39)_HVO_1862(984/1140)
2_3_11_447-B12	2	3	11	447-B12	1.81086	4220.62	2331				0.759912	1.31594	4966.97	3775	0.664461	1.50498	17677.3	11746	3	1.07841	0.636111	FS447-B12 (992)_HVO_A0213(160/1059)
7_20_18_436-G01	7	20	18	436-G01	0.429073	974.582	2271	0.463066	1619.13	3496	1.8529	0.539695	3117.67	5778	1.56801	0.637753	2430.06	3810	4	1.07826	0.739329	FS436-G01 HVO_0282(675/1857)_(71)_HVO_0283(681/2055)
2_21_19_434-F08	2	21	19	434-F08	0.972009	640.715	659								1.18343	0.844998	1470.33	1740	2	1.07772	0.149501	FS434-F08 HVO_1629(135/1596)_(79)_HVO_1630(480/480)_(163)_HVO_1631(811/1035)
1_6_17_436-G12	1	6	17	436-G12	0.846568	1321.31	1561	0.690518	2020.46	2926	1.35582	0.737562	4007.44	5435	1.41694	0.705745	1692.61	2398	4	1.07746	0.363211	FS436-G12 HVO_2542(385/498)_HVO_2543(461/465)_HVO_2544(644/645)_HVO_2545(262/555)
3_14_8_454-C03	3	14	8	454-C03	1.0254	1064.64	1038				1.00755	0.992505	1903.83	1918	1.19921	0.833884	1419.01	1702	3	1.07739	0.105877	FS454-C03 HVO_0627(1461/2697)_(147)_HVO_0628(85/1725)
4_14_7_455-H11	4	14	7	455-H11	1.56126	1830.16	1172	1.50807	2724.82	1807	0.687666	1.45419	6024.16	4142	0.54824	1.82402	6754.43	3703	4	1.07631	0.532759	FS455-H11 HVO_2809(65/882)_HVO_2810(371/372)_HVO_2811(395/396)_(109)_HVO_2812(136/1026)
5_11_6_457-E06	5	11	6	457-E06	1.23704	2078.47	1680	1.04855	2938.07	2802	1.00884	0.991237	4115.89	4151	1.0083	0.991769	4428.31	4465	4	1.07568	0.109212	FS457-E06 HVO_0040(293/471)_(36)_HVO_0041(900/900)_(83)_HVO_0042(572/1146)
2_13_9_452-F04	2	13	9	452-F04	1.42488	1458.98	1024	1.13549	2048.14	1804	0.928632	1.07685	2397.23	2226	0.813179	1.22974	3890.91	3164	4	1.07555	0.268359	FS452-F04 HVO_1855(579/906)_(102)_HVO_1856(591/591)_(3)_HVO_1857(363/363)_(105)_HVO_1858(23/456)
3_5_19_433-E03	3	5	19	433-E03	1.41909	1296.87	914	0.961261	1893.43	1970					0.846012	1.18202	4151.11	3512	3	1.07546	0.303127	FS433-E03 (109)_HVO_0880(924/924)_(90)_HVO_0881(622/1002)
3_13_7_455-E11	3	13	7	455-E11	1.67834	2017.35	1202	1.41439	4015.72	2839	0.425477	2.3503	6265.79	2666	0.782399	1.27812	4475.06	3501	4	1.07515	0.573498	FS455-E11 HVO_2157(158/198)_(119)_HVO_2158(1567/2256)
1_6_19_433-G04	1	6	19	433-G04	1.44997	1448.69	999	0.884616	1659.59	1876					0.890591	1.12285	2079.32	1852	3	1.07506	0.324698	FS433-G04 HVO_2157(159/198)_(119)_HVO_2158(1330/2256)
5_16_6_457-G10	5	16	6	457-G10	0.691535	1201.66	1737	0.580518	1708.55	2944	0.700496	1.42756	3515.31	2462	2.32284	0.430508	2269.56	5272	4	1.07385	0.834448	FS457-G10 HVO_B0261(903/1365)_(74)_HVO_B0262(404/1296)
3_16_17_437-C11	3	16	17	437-C11	1.22032	1377.92	1129	1.24052	2188.3	1764	0.985511	1.0147	1981.21	1952	0.848593	1.17842	2288.52	1942	4	1.07374	0.18954	FS437-C11 (66)_HVO_B0288(198/198)_(141)_HVO_B0289(954/1059)
1_14_5_459-G08	1	14	5	459-G08	0.516561	732.062	1417	0.529776	1437.81	2714	1.52792	0.654483	2200.64	3361	1.72057	0.581202	1725.3	2969	4	1.07371	0.640578	FS459-G08 HVO_B0113(987/1029)_(215)_HVO_B0114(385/759)
1_7_19_433-A08	1	7	19	433-A08	1.24541	901.89	724	0.901648	1322.49	1467									2	1.07353	0.243074	#N/A
4_16_7_456-D03	4	16	7	456-D03	1.0299	1015.75	986	1.07658	1724.52	1602					1.11324	0.89828	1870.44	2082	3	1.07324	0.0417672	FS456-D03 HVO_B0285(638/1035)_(141)_HVO_B0286(210/336)
2_22_18_436-D08	2	22	18	436-D08	0.376967	833.059	2209	0.688389	1639.36	2382	1.93475	0.516864	2120.73	4101	1.29243	0.773737	2128.68	2751	4	1.07313	0.688753	FS436-D08 HVO_0990(267/1461)_(43)_HVO_0991(783/783)_(7)_HVO_0992(228/228)_(30)_HVO_0993(171/171)_(101)_HVO_0994(86/1314)
2_8_9_451-D12	2	8	9	451-D12	0.677383	622.703	919								1.46723	0.681555	1260.14	1849	2	1.07231	0.558508	FS451-D12 HVO_2086(55/1431)_(441)_HVO_2087(1240/2103)
4_11_20_431-F11	4	11	20	431-F11	1.65454	1900.92	1149	0.867938	1809.33	2085	0.873099	1.14534	3109.43	2715	0.893452	1.11925	3103.77	2773	4	1.07226	0.388344	FS431-F11 HVO_2871(940/1353)_(9)_HVO_2872(239/1377)
3_15_17_437-A11	3	15	17	437-A11	1.14377	1105.17	966	0.999584	1744.39	1745									2	1.07168	0.101953	FS437-A11 HVO_B0349(1592/1950)
2_11_17_437-B08	2	11	17	437-B08	1.03955	1013.82	975	0.991068	1920.39	1938	1.11752	0.89484	2116.92	2366	1.13809	0.878667	1927.64	2194	4	1.07156	0.0684139	FS437-B08 HVO_2837(342/456)_(81)_HVO_2838(579/579)_(153)_HVO_2839(354/354)_(252)
3_19_16_439-E11	3	19	16	439-E11	0.793175	595.042	750	1.25471	1569.81	1251					1.16629	0.857419	1281.06	1494	3	1.07139	0.244967	FS439-E11 HVO_2160(1445/6774)
5_16_11_448-C10	5	16	11	448-C10	1.01382	1316.81	1299	0.472292	1885.97	3993	1.72707	0.579014	2241.22	3870					3	1.07106	0.629346	FS448-C10 HVO_A0530(400/963)_(39)_HVO_A0531(210/210)_(78)_HVO_A0532(372/372)_(65)_HVO_A0533(341/591)
1_22_21_HVO_A0637	1	22	21	HVO_A0637	1.37406	2156.3	1569	0.944939	2094.62	2217	1.15264	0.86757	2127.07	2451	0.80995	1.23464	7819.42	6333	4	1.0704	0.246679	#N/A
3_22_5_460-G03	3	22	5	460-G03	0.863293	2402.04	2783	1.7231	6184.15	3589	0.728659	1.37238	9018.8	6571	0.962611	1.03884	7642.9	7358	4	1.06942	0.446212	FS460-G03 HVO_0346(76/228)_HVO_0347(1524/1566)
1_11_4_sRNA264_b	1	11	4	sRNA264_b											1.06927	0.935218	1788.39	1912	1	1.06927		#N/A
4_10_21_H225.3	4	10	21	H225.3	0.239947	463.811	1934				1.89749	0.527011	2304.64	4375					2	1.06872	1.17206	#N/A
1_15_19_434-A04	1	15	19	434-A04	1.31681	1410.09	1071	0.994261	1717.78	1728	1.1191	0.893572	1821.39	2039	0.838361	1.1928	3089.06	2590	4	1.06713	0.202227	FS434-A04 HVO_0113(201/618)_(26)_HVO_0114(555/555)_(150)_HVO_0115(153/153)_(3)_HVO_0116(279/279)_(3)_HVO_0117(255/666)
6_5_8_453-B06	6	5	8	453-B06	0.754577	655.511	869								1.37739	0.726012	1205.88	1661	2	1.06598	0.440394	FS453-B06 HVO_A0175(1412/2382)
4_14_19_433-H11	4	14	19	433-H11	1.06593	916.686	860												1	1.06593		FS433-H11 HVO_2730(493/882)_(2)_HVO_2731(1059/1749)
1_9_19_433-E08	1	9	19	433-E08	0.940488	659.371	701								1.19127	0.839441	1375.21	1638	2	1.06588	0.177329	FS433-E08 HVO_B0178(693/810)_(336)_HVO_B0179(798/798)_HVO_B0180(7/738)
8_22_19_434-H05	8	22	19	434-H05	0.744285	730.776	982	0.83068	1349.81	1625	1.2946	0.772442	1582.3	2048	1.3937	0.717513	1503.34	2095	4	1.06582	0.325843	#N/A
8_10_19_433-H05	8	10	19	433-H05	1.00675	739.782	735	0.851261	1323.91	1555					1.33764	0.747586	1785.12	2388	3	1.06522	0.248404	FS433-H05 (48)_HVO_0534(792/1152)
5_10_17_437-G02	5	10	17	437-G02	0.977798	908.323	929								1.1518	0.868207	1570.68	1809	2	1.0648	0.123037	FS437-G02 HVO_1228(290/2466)_(2)_HVO_1229(138/138)_(80)_HVO_1230(855/855)_(91)
1_14_12_446-C12	1	14	12	446-C12	0.708261	1476.35	2085	0.814358	2284.46	2805	1.69916	0.588527	2527.88	4295	1.03736	0.963984	2981.19	3093	4	1.06478	0.444598	FS446-C12 HVO_0289(250/462)_(39)_HVO_0290(209/414)
5_16_17_437-C10	5	16	17	437-C10	0.889668	995.811	1119	1.05104	2256.43	2147	0.945334	1.05783	2187.32	2068	1.37244	0.728627	1464.77	2010	4	1.06462	0.215853	FS437-C10 HVO_2571(991/1059)_(363)_HVO_2572(33/315)
7_10_17_437-G01	7	10	17	437-G01	1.01254	779.666	770				0.982441	1.01787	2913.46	2862	1.19733	0.835191	2420.91	2899	3	1.0641	0.116356	FS437-G01 HVO_2882(400/723)_(183)_HVO_2883(1202/2109)
8_21_6_458-B05	8	21	6	458-B05	0.360242	746.215	2072	0.554615	1485.01	2678	2.23029	0.448371	1919.06	4283	1.11041	0.900568	1869.78	2076	4	1.06389	0.840068	FS458-B05 HVO_A0625(169/1410)_HVO_A0626(302/306)_(65)_HVO_A0627(1065/1065)_(9)_HVO_A0628(146/195)
6_9_6_457-B06	6	9	6	457-B06	1.06336	752.004	707												1	1.06336		FS457-B06 HVO_B0215(1409/5211)
1_20_6_458-G04	1	20	6	458-G04	1.02219	1032.48	1010	0.605712	1704.65	2814	1.5235	0.656385	1917.79	2922	1.09727	0.911356	1654.04	1815	4	1.06216	0.375946	FS458-G04 HVO_0692(168/861)_(45)_HVO_0693(975/975)_(139)
3_4_11_447-C11	3	4	11	447-C11	0.597615	640.715	1072								1.52654	0.655078	2200.26	3358	2	1.06208	0.656847	FS447-C11 HVO_C0080(365/1104)_(43)_HVO_C0080_A(87/87)_(248)_HVO_C0081(555/555)_(50)_HVO_C0082(65/519)
6_5_4_460-B10	6	5	4	460-B10	1.17786	1773.55	1506	0.517711	1673.43	3232	0.609987	1.63938	4597.23	2804	1.94234	0.514844	2131.62	4140	4	1.06197	0.655485	FS460-B10 HVO_0452(627/2877)_(123)_HVO_0453(219/219)_(57)_HVO_0454(646/996)
5_16_20_432-G02	5	16	20	432-G02	1.49307	1548.4	1037	1.15075	2252.88	1958	0.869728	1.14978	2612.86	2273	0.732738	1.36475	4172.36	3057	4	1.06157	0.336195	FS432-G02 HVO_0349(313/2931)_HVO_0350(1252/1260)_(2)_HVO_0351(29/420)
4_5_19_433-F03	4	5	19	433-F03	0.935985	966.863	1033	0.993907	1813.94	1825	1.13685	0.87962	1846.76	2100	1.17933	0.84794	2106.77	2485	4	1.06152	0.115304	FS433-F03 HVO_2256(1060/1389)_(88)_HVO_2257(171/171)_(56)
2_1_19_432-F12	2	1	19	432-F12	1.94144	2861.99	1474	1.18304	3869.53	3271	0.591454	1.69075	6061.58	3585	0.52927	1.8894	12367	6546	4	1.0613	0.656578	FS432-F12 HVO_0480(1018/1206)_(75)_HVO_0481(379/1053)
7_19_19_434-A05	7	19	19	434-A05	0.786099	755.221	961	0.988939	1604.94	1623					1.40781	0.710321	1366.38	1924	3	1.06095	0.317052	FS434-A05 HVO_A0516(910/1947)_(49)_HVO_A0517(366/1005)
5_17_8_454-A06	5	17	8	454-A06	1.50144	1538.75	1025	0.779228	1681.23	2158					0.901615	1.10912	3713.41	3348	3	1.06076	0.386511	FS454-A06 HVO_2650(758/1386)_(42)_HVO_2651(444/444)_(71)
5_8_13_444-C06	5	8	13	444-C06	0.256672	501.122	1954				1.86385	0.536524	1752.9	3269					2	1.06026	1.13645	FS444-C06 HVO_B0322(1320/2100)
3_4_8_453-G03	3	4	8	453-G03	1.18558	1209.38	1020	0.946713	1615.23	1706	1.23672	0.808591	2352.84	2909	0.870817	1.14835	3283.23	2859	4	1.05996	0.178535	FS453-G03 HVO_1337(1231/1872)_HVO_1338(261/1284)
7_11_7_455-A09	7	11	7	455-A09	1.36634	2066.89	1513	1.38104	3821.27	2767	0.670986	1.49034	4942.87	3317	0.821256	1.21765	4124.96	3388	4	1.05991	0.367533	FS455-A09 HVO_2160(1573/6774)
8_15_18_435-F09	8	15	18	435-F09	1.5484	5876.44	3795	1.59181	9141.03	5742	0.480005	2.08331	23862.6	11454	0.617268	1.62004	20723.5	12792	4	1.05937	0.592666	FS435-F09 HVO_2781(295/780)_(6)_HVO_2782(393/393)_HVO_2783(524/528)_HVO_2784(467/504)
1_8_20_431-G08	1	8	20	431-G08	1.21196	1077.51	889	1.05494	2126.56	2016	1.20368	0.830787	2426.41	2920	0.766904	1.30394	2401.95	1842	4	1.05937	0.207897	FS431-G08 HVO_1906(450/741)_(44)_HVO_1907(999/1425)
8_16_17_437-D09	8	16	17	437-D09	1.6153	3476.33	2152	1.2831	4848.18	3779	0.650234	1.53791	6498.53	4226	0.688384	1.45268	7866.82	5416	4	1.05925	0.470508	FS437-D09 (82)_HVO_1494(993/993)_(165)_HVO_1495(400/477)
1_13_20_432-A04	1	13	20	432-A04	1.37149	995.811	726	1.03684	1427.88	1377					0.767481	1.30296	3343.05	2566	3	1.0586	0.302593	FS432-A04 (399)_HVO_1027(273/273)_(168)_HVO_1028(736/771)
1_13_12_446-A12	1	13	12	446-A12	0.842708	598.258	710				1.27368	0.785126	1987.55	2531					2	1.05819	0.304744	#N/A
3_10_17_437-G03	3	10	17	437-G03	0.701184	930.195	1327	0.771422	1493.17	1936	1.66156	0.601845	2395.97	3980	1.09687	0.911682	1691.3	1855	4	1.05776	0.437887	FS437-G03 HVO_0732(233/594)_(118)_HVO_0733(817/981)
4_19_10_450-F11	4	19	10	450-F11											1.05708	0.946005	1136.25	1201	1	1.05708		FS450-F11 HVO_1697(1213/3081)
5_17_19_434-E02	5	17	19	434-E02	1.05692	790.602	748												1	1.05692		#N/A
4_19_12_447-F03	4	19	12	447-F03	0.859433	657.441	765				0.923195	1.08319	1660.94	1533	1.38801	0.720455	1416.39	1966	3	1.05688	0.288535	FS447-F03 HVO_1044(709/813)_(223)_HVO_1045(123/123)_(109)_HVO_1046(168/168)_(95)_HVO_1047(165/972)
6_9_20_431-B10	6	9	20	431-B10	1.284	930.838	725				0.904657	1.10539	1971.06	1783	0.980506	1.01988	2268.26	2224	3	1.05639	0.200735	FS431-B10 HVO_B0349(1751/1950)
1_2_17_436-G08	1	2	17	436-G08	0.48504	768.73	1585	0.575905	1947.72	3383	2.10523	0.475007	2336.35	4920					3	1.05539	0.910321	FS436-G08 HVO_1399(555/1269)_HVO_1400(1210/1560)
2_2_18_434-D12	2	2	18	434-D12	1.41588	1946.59	1375	1.38849	3136.78	2259	0.712847	1.40283	3878.06	2765	0.702936	1.4226	4345.61	3055	4	1.05504	0.401026	FS434-D12 HVO_0736(306/456)_(79)_HVO_0737(672/672)_(2)_HVO_0738(282/282)_(171)_HVO_0739(28/990)
4_4_17_436-D11	4	4	17	436-D11	1.06529	3022.81	2838	1.11207	4591.27	4129	0.721656	1.3857	6860.02	4950	1.31975	0.75772	6293.19	8305	4	1.05469	0.248041	FS436-D11 HVO_1083(853/1074)_(329)_HVO_1084(494/1392)
1_16_14_443-G04	1	16	14	443-G04	0.752648	1415.23	1880	1.36259	2507.3	1840	0.971545	1.02929	3474.72	3376	1.13094	0.884224	3300.56	3733	4	1.05443	0.257394	FS443-G04 HVO_B0289(341/1059)_(122)_HVO_B0290(765/765)_(114)_HVO_B0291(120/678)
2_18_19_434-H04	2	18	19	434-H04	1.70922	1981.33	1159	1.04039	2149.27	2066	0.704251	1.41995	3629.46	2556	0.762888	1.31081	3823.25	2917	4	1.05419	0.460639	FS434-H04 HVO_B0118(1160/1935)_(133)_HVO_B0119(87/765)
8_4_8_453-H01	8	4	8	453-H01	1.33675	1411.37	1056				0.966187	1.035	2198.73	2125	0.859561	1.16338	3161.96	2718	3	1.05417	0.250466	FS453-H01 HVO_1021(711/765)_(63)_HVO_1022(623/1089)
2_7_7_455-B08	2	7	7	455-B08	0.988091	905.107	916				1.09349	0.9145	2123.26	2321	1.07908	0.926719	2192.74	2366	3	1.05355	0.0571485	FS455-B08 HVO_0743(1129/1350)_(15)_HVO_0744(122/1110)
8_2_6_456-D09	8	2	6	456-D09							1.05332	0.949381	1649.53	1738					1	1.05332		#N/A
4_9_19_433-F07	4	9	19	433-F07	1.07172	1062.07	991	0.97439	1858.3	1907	0.969156	1.03183	2137.22	2071	1.19593	0.836172	1757.01	2101	4	1.0528	0.106438	#N/A
5_8_18_435-G02	5	8	18	435-G02	1.165	3889.97	3339	1.52155	6922.93	4550	0.758815	1.31784	6366.62	4831	0.764413	1.30819	14558.8	11130	4	1.05244	0.36602	FS435-G02 HVO_B0142(351/1035)_(92)_HVO_B0143(974/1794)
2_18_17_437-H12	2	18	17	437-H12	1.05371	1054.99	1001	0.882487	1901.23	2154	0.998618	1.00138	2294.5	2291	1.2736	0.785178	1736.09	2211	4	1.0521	0.164004	FS437-H12 HVO_C0050(623/801)_(115)_HVO_C0051(336/489)
3_7_22_sRNA194_100uM	3	7	22	sRNA194_100uM	1.82501	917.973	503	0.578389	22282.5	38518					0.751272	1.33108	4548.28	3417	3	1.05156	0.675384	#N/A
1_1_5_458-E08	1	1	5	458-E08	0.715337	1488.57	2080	0.782422	2392.69	3058	1.29779	0.770539	3767.08	4888	1.40652	0.710975	3843.51	5406	4	1.05052	0.352185	FS458-E08 HVO_C0039(4/1167)_(380)_HVO_C0040(1221/1221)_(114)
8_1_18_434-B09	8	1	18	434-B09	1.51173	1780.62	1178	0.903422	2049.56	2269	0.766935	1.30389	3456.96	2651	1.01837	0.981963	2419.93	2464	4	1.05011	0.32445	FS434-B09 HVO_B0346(1023/1242)_(92)_HVO_B0347(451/1053)
1_19_7_456-A08	1	19	7	456-A08				1.37962	1829.2	1326	1.23189	0.811762	1965.35	2422	0.537641	1.85998	2589.26	1392	3	1.04972	0.449579	FS456-A08 HVO_B0076(1432/1545)_HVO_B0077(54/1092)
8_13_9_452-F01	8	13	9	452-F01	1.05499	697.325	661				1.04287	0.958893	1697.09	1770					2	1.04893	0.00857322	FS452-F01 HVO_B0060(28/840)_HVO_B0061(704/708)_HVO_B0062(364/555)
5_9_5_459-E02	5	9	5	459-E02	0.744928	609.194	818	0.468034	1630.13	3483	1.71021	0.584722	1867.05	3192	1.26465	0.790735	2792.58	3532	4	1.04696	0.551867	FS459-E02 (61)_HVO_1720(279/279)_(172)_HVO_1721(372/372)_(402)
5_15_19_434-A02	5	15	19	434-A02	1.05821	949.494	897	1.03294	2123.36	2056	1.04842	0.95382	1808.07	1895					3	1.04652	0.0127414	FS434-A02 HVO_0634(337/1227)_(747)_HVO_0635(588/981)
2_20_9_452-D12	2	20	9	452-D12	1.11739	823.409	737	1.15358	1412.97	1225	0.942509	1.061	2147.36	2024	0.971168	1.02969	2427.78	2358	4	1.04616	0.104851	FS452-D12 HVO_A0171(1207/1962)_(76)_HVO_A0172(339/366)
1_3_19_433-A04	1	3	19	433-A04	1.31874	972.009	737								0.77291	1.29381	1892.99	1463	2	1.04583	0.385961	FS433-A04 HVO_A0538(70/1218)_(190)_HVO_A0539(546/546)_(103)_HVO_A0540(672/672)_(62)
4_13_8_454-B03	4	13	8	454-B03	0.75908	612.411	807								1.3324	0.750528	1276.81	1701	2	1.04574	0.405395	FS454-B03 HVO_1711(642/4536)_(129)_HVO_1712(486/486)_(3)
3_8_2_HVO_0015	3	8	2	HVO_0015	1.70343	2905.73	1706	0.629131	1836.65	2920					0.804624	1.24282	5642.36	4540	3	1.04573	0.576304	#N/A
6_19_18_436-F02	6	19	18	436-F02	0.421354	884.522	2100	0.873616	1699.33	1945	1.84208	0.542866	2517.1	4638					3	1.04568	0.725822	FS436-F02 HVO_A0619(19/1338)_(22)_HVO_A0620(612/612)_(32)_HVO_A0621(651/651)_(38)_HVO_A0622(105/459)
2_18_20_432-D08	2	18	20	432-D08	1.16628	793.175	680	0.937487	1415.81	1510	1.09122	0.916403	1783.34	1946	0.98715	1.01302	2537.28	2505	4	1.04554	0.102876	FS432-D08 HVO_0349(568/2931)_HVO_0350(1171/1260)
6_5_17_436-F10	6	5	17	436-F10	1.5915	604.691	380	0.49926	1571.23	3148									2	1.04538	0.772327	#N/A
2_8_12_446-H04	2	8	12	446-H04	1.3567	1865.54	1375	0.89739	2520.43	2809	0.923736	1.08256	4480.54	4140	1.00301	0.996999	4968	4983	4	1.04521	0.212454	#N/A
8_14_8_454-D01	8	14	8	454-D01	0.881949	919.903	1043				1.20829	0.827616	2060.48	2490					2	1.04512	0.230758	FS454-D01 HVO_B0027(868/870)_HVO_B0028(769/1173)
2_6_19_433-H04	2	6	19	433-H04	0.95078	797.678	839								1.13936	0.877686	1635.73	1864	2	1.04507	0.133345	FS433-H04 HVO_1613(340/687)_(75)_HVO_1614(354/354)_(102)_HVO_1615(685/756)
2_17_6_458-B04	2	17	6	458-B04	0.491472	1183.65	2408	0.602163	1727.72	2870	0.777907	1.2855	3423.99	2664	2.30707	0.43345	1629.2	3759	4	1.04465	0.849836	FS458-B04 HVO_2996(709/1161)_(104)_HVO_2997(903/1296)
5_9_8_453-A10	5	9	8	453-A10	1.23254	1033.12	838	0.821454	1425.04	1735					1.0787	0.927046	2870.05	3096	3	1.04423	0.207699	FS453-A10 HVO_0329(448/939)_(78)_HVO_0330(645/645)_(79)_HVO_0331(380/840)
4_6_19_433-H03	4	6	19	433-H03	0.741712	908.323	1225				1.34541	0.743269	1940.62	2612					2	1.04356	0.426877	FS433-H03 HVO_A0010(425/813)_HVO_A0011(920/924)_(254)
6_8_12_446-H02	6	8	12	446-H02	0.678026	1223.53	1805	0.641196	1602.81	2500	1.23382	0.810493	3366.91	4153	1.62119	0.616832	2616.06	4242	4	1.04356	0.470943	#N/A
2_8_5_459-D04	2	8	5	459-D04	0.982302	1985.83	2021	0.818261	2404.4	2939	1.30315	0.767368	3026.98	3946	1.06815	0.936199	4701.91	5023	4	1.04297	0.202077	FS459-D04 HVO_B0273(341/1707)_(105)_HVO_B0274(318/318)_HVO_B0275(395/399)_(255)_HVO_B0276(283/972)
6_19_5_460-B02	6	19	5	460-B02	0.468957	1080.72	2306				1.37713	0.726146	4071.49	5607	1.28267	0.779621	3977.21	5102	3	1.04292	0.499307	FS460-B02 HVO_2861(668/828)_(366)_HVO_2862(498/1248)
3_5_17_436-E11	3	5	17	436-E11	0.62206	1761.97	2832	1.32213	3725.46	2818	0.794767	1.25823	3108.79	2471	1.43153	0.698553	4237.41	6065	4	1.04262	0.394834	FS436-E11 HVO_2385(1154/2277)_HVO_2386(425/2127)
4_8_6_457-H03	4	8	6	457-H03	1.10131	1240.9	1127	1.67378	1765.68	1055	0.69709	1.43454	2630.62	1834	0.694952	1.43895	2342.79	1628	4	1.04178	0.462626	FS457-H03 HVO_2711(100/1113)_(37)_HVO_2712(1059/1461)
6_7_11_448-B02	6	7	11	448-B02	2.08618	1758.75	843	0.906261	3296.11	3637	0.795168	1.2576	5744.48	4568	0.378518	2.64189	5244.22	1985	4	1.04153	0.732548	FS448-B02 HVO_1273(448/1497)_(397)_HVO_1273_A(198/198)_(6)_HVO_1274(557/963)
3_22_19_434-G07	3	22	19	434-G07	1.03827	698.611	673								1.04444	0.957446	1862.92	1946	2	1.04136	0.00436806	FS434-G07 HVO_B0118(1160/1935)_(133)_HVO_B0119(87/765)
2_20_20_432-H08	2	20	20	432-H08	1.09102	670.95	615								0.991309	1.00877	1836.11	1820	2	1.04116	0.0705044	FS432-H08 HVO_B0243(89/1122)_(279)_HVO_B0244(1042/1761)
6_17_18_436-B02	6	17	18	436-B02	0.867796	2064.96	2379	0.872196	2595.65	2976	1.29993	0.769271	4018.22	5223	1.12387	0.889781	4596.33	5165	4	1.04095	0.210085	#N/A
6_12_19_433-D10	6	12	19	433-D10	1.15149	947.564	823	0.781003	1202.2	1539					1.18942	0.840748	1609.91	1915	3	1.04064	0.225647	FS433-D10 HVO_2604(65/450)_(57)_HVO_2605(1290/1290)_(227)_HVO_2606(67/1314)
1_18_19_434-G04	1	18	19	434-G04	1.00289	770.016	768	1.078	1399.13	1298									2	1.04045	0.0531157	FS434-G04 HVO_0099(1550/1911)
6_8_9_451-D10	6	8	9	451-D10	1.46541	2224.49	1518	0.933939	1706.07	1827	0.854181	1.17071	3963.68	3385	0.906692	1.10291	3069.45	2783	4	1.04006	0.285496	FS451-D10 HVO_1866(405/714)_(1)_HVO_1867(1028/1668)
7_12_18_435-G05	7	12	18	435-G05	0.521707	1203.59	2307	0.618841	2235.49	3612	1.35582	0.737562	3082.79	4181	1.6626	0.601468	2861.55	4758	4	1.03974	0.557785	FS435-G05 (590)_HVO_0792(1179/1179)_(69)_HVO_0793(96/396)
3_16_1_HVO_0389	3	16	1	438-G07	1.16435	1183.01	1016								0.914006	1.09408	3001.79	2744	2	1.03918	0.177021	#N/A
6_1_6_456-B10	6	1	6	456-B10	1.35155	1545.82	1144	1.09823	2159.91	1967	0.72967	1.37048	3581.9	2614	0.974882	1.02577	3408.1	3323	4	1.03858	0.258837	FS456-B10 (76)_HVO_B0334(1035/1035)_(132)_HVO_B0335(502/1245)
5_9_20_431-A10	5	9	20	431-A10	1.22032	1021.54	837	0.992132	2260.33	2278	0.86686	1.15359	2238.69	1941	1.07227	0.932603	2181.63	2339	4	1.03789	0.148107	FS431-A10 HVO_1717(435/774)_HVO_1718(476/477)_(115)_HVO_1719(357/384)
5_20_12_447-G02	5	20	12	447-G02	0.448372	754.577	1682	0.716422	1386	1935	0.857899	1.16564	2535.49	2175	2.12887	0.469734	1606.97	3420	4	1.03789	0.746882	FS447-G02 HVO_B0057(297/1035)_(3)_HVO_B0058(885/885)_HVO_B0059(330/981)
4_7_7_455-B07	4	7	7	455-B07	1.05178	1208.74	1149	0.729906	1440.3	1973	1.15857	0.863131	2006.57	2325	1.21108	0.825712	1839.71	2228	4	1.03783	0.21572	FS455-B07 HVO_1546(151/999)_(165)_HVO_1547(846/3132)
2_17_17_437-F12	2	17	17	437-F12	1.22418	1471.2	1202	0.841325	1427.88	1697	1.0408	0.960796	1864.52	1941	1.0448	0.957119	1798.52	1879	4	1.03778	0.156415	FS437-F12 HVO_1455(180/468)_(5)_HVO_1456(1270/1563)
6_7_22_sRNA30	6	7	22	sRNA30	1.03698	1157.28	1116												1	1.03698		#N/A
1_2_10_449-C08	1	2	10	449-C08	1.00546	705.687	702								1.06815	0.936199	1588.66	1697	2	1.0368	0.044328	FS449-C08 HVO_1648(116/558)_(127)_HVO_1649(1209/1209)_(71)_HVO_1650(273/2499)
5_8_20_431-G06	5	8	20	431-G06	0.908967	752.648	828	0.944939	1840.55	1948					1.2512	0.799234	1531.13	1916	3	1.03503	0.188065	FS431-G06 (4)_HVO_2977(966/966)_(1)_HVO_2978(297/297)_(101)_HVO_2979(322/1326)
8_3_6_456-F09	8	3	6	456-F09	0.71405	617.557	865				0.975753	1.02485	2661.69	2597	1.41171	0.70836	2222.49	3137	3	1.03384	0.352439	FS456-F09 HVO_B0205(1137/1740)_(135)_HVO_B0206(132/1674)
4_13_1_htsf_3012	4	13	1	438-B07	1.37278	1118.68	815				0.880412	1.13583	2146.73	1890	0.847418	1.18006	2275.45	1928	3	1.03354	0.294255	FS438-B07 (952)_HVO_1079(814/978)
4_3_11_447-B11	4	3	11	447-B11	0.170471	387.26	2274								1.89423	0.527919	1643.25	3113	2	1.03235	1.21888	FS447-B11 HVO_B0268(802/1023)_(65)_HVO_B0269(357/357)_(34)_HVO_B0270(364/1482)
1_21_5_460-E04	1	21	5	460-E04	0.466384	753.934	1616	0.850551	1753.97	2062	1.5643	0.639262	2122	3321	1.24712	0.801849	1864.23	2325	4	1.03209	0.476958	FS460-E04 HVO_2251(534/1695)_(566)
5_20_7_456-C06	5	20	7	456-C06	1.36956	1072.36	783	0.749067	1388.84	1854	1.10113	0.908158	2253.91	2482	0.902147	1.10847	2017.21	1820	4	1.03048	0.268098	FS456-C06 HVO_2955(685/2340)_(260)_HVO_2956(141/141)_(207)_HVO_2957(81/936)
7_7_20_431-E05	7	7	20	431-E05	1.0061	800.894	796				1.00884	0.991237	2309.08	2330	1.07604	0.929334	1679.21	1807	3	1.03033	0.039611	FS431-E05 HVO_2883(1502/2109)
1_18_5_459-G12	1	18	5	459-G12	0.602118	1105.81	1837	0.557453	2371.4	4254	0.924278	1.08193	2350.94	2173	2.03674	0.490981	2806.96	5717	4	1.03015	0.690671	#N/A
6_16_20_432-H02	6	16	20	432-H02	0.927622	705.044	760								1.13135	0.883897	1766.81	1999	2	1.02949	0.14406	FS432-H02 HVO_A0045(731/861)_(253)_HVO_A0046(508/573)
2_4_14_442-H04	2	4	14	442-H04	0.612411	533.286	871								1.44642	0.691362	1552.38	2245	2	1.02942	0.589734	FS442-H04 (49)_HVO_1304(939/939)_(3)_HVO_1305(607/1896)
7_9_17_437-E01	7	9	17	437-E01	1.34061	2166.6	1616	1.10391	3980.24	3606	0.866383	1.15422	4342.92	3762	0.805683	1.24118	6002.92	4836	4	1.02915	0.244287	FS437-E01 HVO_1287(280/597)_(78)_HVO_1288(135/135)_(111)_HVO_1289(399/399)_(98)_HVO_1290(353/717)
4_17_11_448-F11	4	17	11	448-F11	0.633639	1520.09	2399	1.22775	2073.68	1689	1.35815	0.736293	3250.85	4417	0.896594	1.11533	3731.07	3345	4	1.02903	0.327457	FS448-F11 HVO_0933(888/2832)_(113)_HVO_0935(782/2043)
4_10_5_459-H03	4	10	5	459-H03	0.583463	924.406	1584				1.20552	0.829519	2294.5	2766	1.29791	0.770468	1901.82	2468	3	1.02896	0.388572	FS459-H03 HVO_B0085(1141/1590)_(83)_HVO_B0086(149/1428)
4_14_17_437-H07	4	14	17	437-H07	0.914113	908.323	994								1.14362	0.874418	1698.82	1943	2	1.02887	0.162285	FS437-H07 HVO_0209(900/1164)_(108)_HVO_0210(291/291)_(202)_HVO_0211(87/324)
2_12_7_455-D12	2	12	7	455-D12	1.32646	1636.53	1234	1.8033	4592.69	2547	0.350872	2.85004	10964.5	3847	0.634553	1.57591	5159.55	3274	4	1.0288	0.659157	FS455-D12 HVO_2547(367/708)_HVO_2548(536/537)_(4)_HVO_2549(393/393)_(3)_HVO_2550(177/177)_HVO_2551(103/519)
5_8_6_457-G02	5	8	6	457-G02	0.805397	1309.09	1625	0.668518	2549.17	3814	1.47366	0.678582	3200.12	4715	1.16718	0.856766	4408.37	5146	4	1.02869	0.363668	FS457-G02 HVO_1895(317/1659)_(33)_HVO_1896(306/306)_(68)_HVO_1897(357/540)
3_18_17_437-G11	3	18	17	437-G11	1.09166	1424.24	1305	0.966229	2229.1	2307	0.971545	1.02929	1616.55	1571	1.08443	0.922143	2350.96	2549	4	1.02847	0.0688938	FS437-G11 HVO_2838(444/579)_(153)_HVO_2839(354/354)_(322)_HVO_2840(177/1653)
7_5_7_455-E01	7	5	7	455-E01							1.13932	0.877717	2097.26	2389	0.916196	1.09147	1752.76	1606	2	1.02776	0.157772	FS455-E01 (7)_HVO_0870(1417/1467)
6_14_9_452-H02	6	14	9	452-H02	0.880019	860.077	977				1.17498	0.851081	1744.02	2049					2	1.0275	0.208566	FS452-H02 HVO_B0265(255/3147)_(57)_HVO_B0266(1308/1308)_(26)_HVO_B0267(185/1179)
1_22_12_447-C08	1	22	12	447-C08	1.06722	1373.42	1287	1.00278	1944.17	1939					1.0123	0.987847	3637.58	3682	3	1.02743	0.0347812	FS447-C08 HVO_B0107(839/927)_HVO_B0108(815/966)
1_16_4_Hvo_1585(Acetyl-CoA-synthetase)_b	1	16	4	Hvo_1585(Acetyl-CoA-synthetase)_b				1.02726	1277.07	1243									1	1.02726		#N/A
4_18_7_456-H03	4	18	7	456-H03	1.25634	1663.54	1324	1.21781	2701.04	2218	0.707728	1.41297	4380.98	3101	0.926463	1.07937	4104.37	3803	4	1.02709	0.258875	FS456-H03 (66)_HVO_0783(1495/2085)
4_9_17_437-F03	4	9	17	437-F03	0.85879	838.848	977	0.899874	1639.72	1822					1.32203	0.756412	1413.78	1869	3	1.0269	0.256416	FS437-F03 HVO_2479(735/993)_(105)_HVO_2480(198/198)_(126)_HVO_2481(549/1173)
8_7_21_p18	8	7	21	p18	0.210999	466.384	2213	0.834583	1493.88	1790	2.0346	0.491496	2472.7	5030					3	1.02673	0.926862	#N/A
5_11_11_448-A06	5	11	11	448-A06	0.422641	810.543	1918				1.63063	0.613261	2495.53	4071					2	1.02663	0.854176	FS448-A06 HVO_2848(1045/2274)_(2)_HVO_2849(414/2073)
1_18_1_HVO_0490	1	18	1	438-C12	1.3895	1232.54	887	0.842035	1454.84	1728					0.847418	1.18006	4753.89	4028	3	1.02632	0.314538	FS438-C12 (460)_HVO_B0117(627/627)_(90)_HVO_B0118(384/1935)
3_11_4_sRNA264_a	3	11	4	sRNA264_a											1.02519	0.975425	2235.57	2292	1	1.02519		#N/A
1_20_20_432-G08	1	20	20	432-G08	1.30588	1219.67	934								0.743783	1.34448	3272.12	2434	2	1.02483	0.39746	FS432-G08 HVO_A0493(37/930)_HVO_A0494(1328/1332)_(154)
3_14_7_455-G11	3	14	7	455-G11	1.50272	1936.94	1289	1.43604	2933.46	2043	0.495699	2.01735	5284.7	2620	0.663884	1.50629	4244.6	2818	4	1.02459	0.518888	FS455-G11 HVO_1257(354/1017)_HVO_1258(916/924)_HVO_1259(616/624)_HVO_1260(50/2457)
2_15_5_459-B12	2	15	5	459-B12	1.08973	2652.28	2434	0.877164	2573.65	2934	1.07486	0.930355	4174.86	4487	1.05635	0.946659	5911.06	6244	4	1.02452	0.0991851	FS459-B12 (70)_HVO_0497(195/195)_(159)_HVO_0498(195/195)_(565)_HVO_0500(648/669)
8_21_14_443-B09	8	21	14	443-B09	0.266321	585.393	2198	0.481163	1437.81	2988	2.32569	0.42998	1807.44	4202					3	1.02439	1.13207	FS443-B09 HVO_A0435(369/813)_HVO_A0436(920/924)_(225)_HVO_A0437(25/432)
5_4_11_447-C10	5	4	11	447-C10	1.5574	2263.09	1453	0.710389	1835.23	2584	0.680543	1.46942	5135.03	3494	1.1492	0.870168	4738.85	5445	4	1.02438	0.414932	FS447-C10 HVO_1898(51/198)_HVO_1899(572/573)_(7)_HVO_1900(390/390)_(1)_HVO_1901(511/1236)
8_9_17_437-F01	8	9	17	437-F01	0.988091	921.189	932	0.923293	1913.3	2072	1.09654	0.911963	2175.9	2386	1.08906	0.91822	1745.24	1901	4	1.02425	0.0835177	FS437-F01 HVO_2846(1139/2010)_HVO_2847(617/1320)
2_3_9_451-B08	2	3	9	451-B08											1.02382	0.976733	1573.3	1611	1	1.02382		FS451-B08 HVO_2452(1367/3102)
3_11_20_431-E11	3	11	20	431-E11	0.845924	837.562	990	0.763615	1586.84	2078	1.48616	0.672874	2090.92	3106	0.998753	1.00125	2326.77	2324	4	1.02361	0.323389	FS431-E11 HVO_1558(12/1305)_(48)_HVO_1559(540/540)_(67)_HVO_1560(360/360)_(288)_HVO_1561(243/243)_(86)
5_17_6_458-A02	5	17	6	458-A02	1.49822	1619.8	1081	0.474066	1959.43	4132	1.21294	0.824445	2729.55	3311	0.907499	1.10193	3380.32	3068	4	1.02318	0.438398	FS458-A02 HVO_1074(634/846)_(9)_HVO_1075(300/300)_(114)_HVO_1076(607/969)
4_4_6_456-H11	4	4	6	456-H11							1.46817	0.681119	1799.83	2643	0.577749	1.73086	1959.35	1132	2	1.02296	0.629625	#N/A
6_21_19_434-F06	6	21	19	434-F06	0.800251	858.147	1072	1.089	1920.04	1763	1.01993	0.980456	2090.29	2132	1.18252	0.845652	2029.63	2400	4	1.02293	0.162716	FS434-F06 HVO_2465(712/1146)_(491)_HVO_2466(224/1167)
7_9_20_431-A09	7	9	20	431-A09	0.917329	805.397	878	0.946003	2053.46	2171	1.0082	0.991871	2394.7	2415	1.21977	0.819828	1886.13	2301	4	1.02282	0.136665	FS431-A09 HVO_2840(243/1653)_(4)_HVO_2841(387/387)_(436)_HVO_2842(707/1377)
8_11_5_459-B05	8	11	5	459-B05	0.940488	2596.96	2762	0.881422	2882.72	3270	1.08447	0.92211	6409.11	6950	1.18481	0.844017	7201.6	8531	4	1.0228	0.137614	FS459-B05 (952)_HVO_1079(740/978)
4_6_11_447-H11	4	6	11	447-H11	0.968792	1046.63	1080	0.496776	1445.26	2909	1.67747	0.596137	2420.7	4059	0.947114	1.05584	2010.02	1904	4	1.02254	0.48783	FS447-H11 HVO_1447(449/1746)_(188)_HVO_1449(343/360)_HVO_1448(251/456)
3_8_11_448-C03	3	8	11	448-C03	1.165	968.149	831	0.593647	1823.17	3072					1.30846	0.764257	2180.65	2853	3	1.02237	0.378149	FS448-C03 HVO_1500(557/918)_HVO_1501(764/768)_(175)
4_16_12_446-H11	4	16	12	446-H11	0.558374	1276.28	2286	0.74339	1791.94	2410	0.724308	1.38063	3672.59	2660	2.05728	0.486078	2446.08	5032	4	1.02084	0.69594	#N/A
6_12_18_435-H06	6	12	18	435-H06	0.547438	1168.86	2135	0.707196	2039.26	2884	1.93237	0.517498	2631.25	5082	0.895807	1.11631	2441.5	2187	4	1.0207	0.624236	FS435-H06 (118)_HVO_1987(900/900)_HVO_1988(398/1050)
8_21_21_HVO_1762	8	21	21	HVO_1762	0.776449	667.09	859								1.26465	0.790735	1461.5	1848	2	1.02055	0.345207	#N/A
7_20_14_443-G05	7	20	14	443-G05	0.72177	1231.25	1706	0.957358	1977.17	2065	1.38196	0.723609	3130.99	4328					3	1.02036	0.334575	FS443-G05 HVO_0366(16/387)_(1)_HVO_0367(423/423)_HVO_0368(563/567)_HVO_0369(155/156)_HVO_0370(488/489)_HVO_0371(218/441)
1_16_9_452-C08	1	16	9	452-C08	1.42295	1593.43	1120	0.939971	1556.33	1656	0.914097	1.09398	2742.23	2506	0.802302	1.24641	3553.89	2851	4	1.01983	0.275308	FS452-C08 HVO_2500(564/2247)_(181)_HVO_2501(704/951)
6_16_11_448-D10	6	16	11	448-D10	0.47925	1003.53	2094				0.845932	1.18213	2407.38	2036	1.73325	0.576952	1768.45	3065	3	1.01948	0.644759	FS448-D10 HVO_0110(495/1047)_(45)_HVO_0111(303/303)_HVO_0112(623/741)
6_13_9_452-F02	6	13	9	452-F02	0.933412	1074.29	1151				1.05898	0.944307	2198.1	2327	1.06592	0.93816	1534.07	1635	3	1.01944	0.0745793	FS452-F02 HVO_2361(805/3249)_(152)_HVO_2362(620/765)
6_10_6_457-D06	6	10	6	457-D06	0.549368	1204.24	2193	0.580163	1879.59	3239	1.5784	0.633555	2562.12	4044	1.36937	0.730261	3426.41	4692	4	1.01933	0.53192	#N/A
2_6_7_455-H04	2	6	7	455-H04	0.760367	627.206	825	0.836358	1530.42	1830					1.46023	0.684824	1585.72	2316	3	1.01898	0.384013	FS455-H04 HVO_0847(303/483)_HVO_0848(684/684)_(112)_HVO_0849(135/135)_(79)_HVO_0850(121/1218)
4_17_17_437-F11	4	17	17	437-F11	1.06722	1300.73	1219	1.13975	2782.3	2441	0.889852	1.12378	2631.25	2341	0.977999	1.0225	1843.3	1803	4	1.0187	0.108419	FS437-F11 (64)_HVO_0540(489/489)_(158)_HVO_0541(724/2817)
5_13_7_455-E10	5	13	7	455-E10	0.897387	1073.65	1196								1.13936	0.877686	2086.83	2378	2	1.01837	0.1711	#N/A
3_14_11_448-G07	3	14	11	448-G07	1.01833	637.499	626												1	1.01833		#N/A
4_1_5_458-F07	4	1	5	458-F07	1.56898	1594.07	1016	0.57555	1414.39	2457	1.0647	0.939234	2667.4	2840	0.862956	1.15881	2734.72	2360	4	1.01805	0.418553	FS458-F07 HVO_0110(379/1047)_(45)_HVO_0111(303/303)_HVO_0112(623/741)
3_21_5_460-E03	3	21	5	460-E03	1.57413	2326.77	1478	0.877164	2049.91	2337	0.58509	1.70914	5164.2	3022	1.03281	0.968234	3533.3	3649	4	1.0173	0.415026	FS460-E03 HVO_0554(481/2496)_(206)_HVO_0555(1103/1671)
2_12_20_431-H12	2	12	20	431-H12	1.21196	838.848	692	0.794132	1416.88	1784	0.995466	1.00456	2055.41	2046	1.06554	0.938487	2115.27	2254	4	1.01677	0.173684	FS431-H12 HVO_0506(1320/1938)_(43)_HVO_0507(192/723)
6_9_9_451-F10	6	9	9	451-F10	1.11482	1567.05	1406								0.918397	1.08885	1848.86	1698	2	1.01661	0.138892	FS451-F10 HVO_1867(642/1668)_(51)_HVO_1868(321/540)
8_11_17_437-B05	8	11	17	437-B05	1.23962	1707.93	1378	0.723164	1673.07	2314	1.10113	0.908158	2570.37	2830	1.00235	0.997653	2160.71	2166	4	1.01657	0.218472	FS437-B05 HVO_0137(191/828)_(92)_HVO_0138(987/987)_(86)_HVO_0139(309/309)_(15)_HVO_0140(12/2070)
7_6_4_460-C09	7	6	4	460-C09	0.474104	1126.4	2375	0.602518	2223.78	3691	1.72142	0.580917	3550.19	6111	1.26674	0.789427	2882.15	3651	4	1.01619	0.584552	FS460-C09 HVO_0568(733/1071)_(210)_HVO_0569(809/912)
4_12_9_452-D03	4	12	9	452-D03	1.37664	1834.66	1333	0.834938	1484.3	1778	0.950463	1.05212	1924.13	1829	0.902147	1.10847	2845.21	2567	4	1.01605	0.245017	FS452-D03 HVO_0135(134/873)_(101)_HVO_0136(291/291)_(105)_HVO_0136_A(180/180)_(25)_HVO_0137(828/828)_(78)
8_7_10_449-F09	8	7	10	449-F09	1.50722	948.207	629				0.692194	1.44468	2880.49	1994	0.848358	1.17875	2912.55	2471	3	1.01593	0.432583	FS449-F09 HVO_0357(123/570)_HVO_0358(950/954)_(183)
6_22_12_447-D06	6	22	12	447-D06	0.316498	564.807	1786				1.19456	0.837129	1981.84	2367	1.53189	0.652789	1407.89	2157	3	1.01431	0.627422	FS447-D06 HVO_1909(6/630)_(262)_HVO_1911(899/1752)
3_13_21_H7.4	3	13	21	H7.4	0.468314	867.153	1851	1.42184	4583.11	3223	1.07927	0.92655	4728.51	5103	1.08559	0.921162	7827.92	8497	4	1.01375	0.39728	#N/A
2_3_19_433-B04	2	3	19	433-B04	1.41459	1776.76	1256	1.0042	1859.01	1851	0.95161	1.05085	2588.76	2464	0.682548	1.4651	5782.6	3947	4	1.01324	0.302391	FS433-B04 HVO_2323(115/207)_HVO_2324(1227/1500)
2_15_4_Hvo_1585(Acetyl-CoA-synthetase)_a	2	15	4	Hvo_1585(Acetyl-CoA-synthetase)_a	0.830485	548.082	660	1.19581	1344.13	1124									2	1.01315	0.258324	#N/A
4_8_2_HVO_1541	4	8	2	HVO_1541	1.44611	1458.98	1009	1.13975	2216.68	1945	0.723311	1.38253	3573.65	2585	0.741979	1.34775	4395.95	3262	4	1.01279	0.346902	#N/A
7_2_10_449-C05	7	2	10	449-C05				1.01236	1689.75	1669									1	1.01236		FS449-C05 HVO_A0057(655/822)_(878)
7_4_20_431-G01	7	4	20	431-G01											1.0123	0.987847	1835.46	1858	1	1.0123		#N/A
6_5_10_449-B10	6	5	10	449-B10	1.22482	943.061	770				0.970947	1.02992	1932.37	1876	0.836527	1.19542	3065.85	2565	3	1.01077	0.197186	FS449-B10 HVO_2495(696/918)_(150)_HVO_2496(529/627)
3_16_9_452-C07	3	16	9	452-C07	1.30073	1334.82	1026	0.756164	1750.43	2315	0.994838	1.00519	2069.36	2059	0.987788	1.01236	2207.78	2181	4	1.00988	0.223368	FS452-C07 HVO_0776(294/651)_(54)_HVO_0777(282/282)_(162)_HVO_0778(460/1575)
4_15_20_432-F03	4	15	20	432-F03	0.899317	752.648	837	0.86368	1292.33	1496					1.2636	0.791389	1869.13	2362	3	1.00887	0.221326	FS432-F03 HVO_1565(292/1758)_(145)_HVO_1566(279/279)_(128)_HVO_1567(583/708)
4_14_8_454-D03	4	14	8	454-D03	0.789958	742.355	940				1.0173	0.982993	1788.41	1819	1.21928	0.820155	1776.62	2166	3	1.00885	0.214787	FS454-D03 HVO_1963(1056/1803)
1_21_20_432-A12	1	21	20	432-A12	0.941131	728.203	774								1.07566	0.929661	1594.55	1715	2	1.0084	0.0951269	#N/A
8_17_8_454-B05	8	17	8	454-B05	0.840778	786.742	936	0.86368	1684.07	1950	1.14014	0.877083	1855	2115	1.18757	0.842056	1958.04	2325	4	1.00804	0.181198	FS454-B05 HVO_1906(196/741)_(44)_HVO_1907(1216/1425)
5_15_17_437-A10	5	15	17	437-A10	1.35284	1404.3	1038	0.906616	1982.49	2187	0.789198	1.26711	2197.46	1734	0.98208	1.01825	2417.64	2374	4	1.00768	0.243404	FS437-A10 HVO_1654(423/921)_(144)_HVO_1655(381/381)_(36)_HVO_1656(354/2112)
6_2_19_432-H10	6	2	19	432-H10	1.23576	777.092	629								0.779607	1.2827	2694.84	2101	2	1.00768	0.322547	FS432-H10 HVO_2052(780/1761)_(142)_HVO_2053(669/1119)
3_17_11_448-E11	3	17	11	448-E11	1.2364	1942.09	1571	0.642615	2406.17	3744	1.27574	0.783857	3926.26	5008	0.875051	1.14279	2867.11	2509	4	1.00745	0.302783	FS448-E11 HVO_0979(608/702)_HVO_0980(1203/1674)
4_18_17_437-H11	4	18	17	437-H11	0.782239	807.327	1032	0.833519	1443.84	1732	1.08522	0.921476	1650.79	1792	1.32489	0.754778	1239.88	1643	4	1.00647	0.250191	FS437-H11 (129)_HVO_2521(1050/1050)_(164)_HVO_2522(122/471)
2_4_7_455-D04	2	4	7	455-D04	0.728846	634.926	871				1.07048	0.93416	2130.24	2280	1.2188	0.820481	1438.95	1754	3	1.00604	0.251251	FS455-D04 HVO_B0309(12/2364)_HVO_B0310(866/870)_(115)_HVO_B0311(429/966)
6_19_1_HVO_1848_A	6	19	1	438-F10	1.07815	1082.65	1004				1.12229	0.891035	1974.23	2215	0.815129	1.2268	4126.92	3364	3	1.00519	0.166071	FS438-F10 (91)_HVO_0173(1101/1101)_(149)_HVO_0174(300/594)
2_4_8_453-H04	2	4	8	453-H04	1.0833	1170.79	1081								0.926463	1.07937	2190.13	2029	2	1.00488	0.110899	FS453-H04 HVO_2856(59/270)_(91)_HVO_2857(798/798)_(3)
8_12_7_455-D09	8	12	7	455-D09	0.917973	1130.9	1232	1.17736	2097.1	1781	0.881396	1.13456	2277.37	2007	1.04231	0.959408	1743.93	1818	4	1.00476	0.134103	FS455-D09 (479)_HVO_1991(1170/1230)
3_17_1_HVO_2718	3	17	1	438-A11	0.949494	630.423	664								1.06001	0.94339	1868.15	1980	2	1.00475	0.0781444	FS438-A11 HVO_1576(890/921)_(165)_HVO_1577(124/534)
5_6_4_460-C10	5	6	4	460-C10	1.31167	1497.58	1142	0.450292	1801.52	4000	0.891865	1.12125	3364.37	3000	1.36449	0.732876	3817.36	5208	4	1.00458	0.425744	FS460-C10 HVO_0976(843/1146)_(6)_HVO_0977(360/612)
5_2_2_H62r	5	2	2	H62r	1.16821	1656.47	1418								0.840665	1.18953	8175.4	6872	2	1.00444	0.231611	#N/A
6_9_7_455-F06	6	9	7	455-F06	1.41909	2339	1648	1.364	3868.11	2836	0.831655	1.20242	5074.14	4219	0.400521	2.49675	8696.45	3483	4	1.00382	0.481593	FS455-F06 HVO_2864(516/573)_(99)_HVO_2865(894/894)_(48)
1_10_15_440-G12	1	10	15	440-G12	1.00353	686.389	684												1	1.00353		FS440-G12 HVO_0186(679/1326)_(112)_HVO_0187(321/321)_(30)_HVO_0188(369/483)
2_18_9_452-H08	2	18	9	452-H08	0.789315	646.505	819				1.21668	0.821909	1656.5	2015					2	1.003	0.302193	FS452-H08 HVO_2031(563/1212)_(57)_HVO_2032(886/1569)
3_17_7_456-E03	3	17	7	456-E03	0.784812	1242.19	1583	1.14223	1802.59	1578	1.04981	0.952552	2220.93	2332	1.03491	0.966272	3628.1	3755	4	1.00294	0.152971	FS456-E03 HVO_0496(87/726)_(169)_HVO_0497(195/195)_(159)_HVO_0498(195/195)_(565)_HVO_0500(538/669)
6_9_8_453-B10	6	9	8	453-B10	0.946921	957.213	1011	0.897035	1394.17	1554	1.16113	0.861228	2098.53	2437	1.00532	0.994711	2269.89	2282	4	1.0026	0.114577	FS453-B10 HVO_0320(139/384)_(57)_HVO_0321(1245/1245)_(149)
8_11_19_433-B09	8	11	19	433-B09	0.919259	713.407	776	0.982197	1586.49	1615	1.10576	0.904353	1971.06	2179					3	1.00241	0.0948799	FS433-B09 HVO_0109(597/1275)_(185)_HVO_0110(901/1047)
8_17_11_448-F09	8	17	11	448-F09	0.791245	1841.73	2327	0.793422	2879.88	3629	1.36521	0.732488	4599.14	6277	1.05525	0.94764	5867.59	6192	4	1.00128	0.272444	FS448-F09 (487)_HVO_A0203(582/582)_(120)_HVO_A0204(132/132)_(112)
6_11_3_sRNA140sense	6	11	3	sRNA140sense	1.6005	13818.5	8634	0.602873	7100.7	11779	0.799603	1.25062	18494.2	14789					3	1.00099	0.528426	#N/A
7_12_20_431-G09	7	12	20	431-G09	0.892241	768.086	861	0.714293	1760.36	2464	1.12953	0.885328	2042.72	2307	1.26727	0.789101	2060.03	2611	4	1.00083	0.245931	FS431-G09 HVO_1741(878/987)_(75)_HVO_1742(558/558)_(81)_HVO_1743(39/798)
1_15_8_454-E04	1	15	8	454-E04	0.914113	670.95	734								1.0852	0.921489	1411.49	1532	2	0.999657	0.120977	FS454-E04 HVO_0049(1026/1218)_(274)_HVO_0050(117/117)_(86)
3_10_11_448-G03	3	10	11	448-G03	1.12061	591.825	528	1.45768	2696.78	1850	0.768055	1.30199	3136.06	2409	0.649645	1.5393	2087.16	1356	4	0.998998	0.365405	FS448-G03 HVO_1089(125/753)_(25)_HVO_1090(354/354)_(234)_HVO_1091(759/759)_(6)_HVO_1092(194/480)
4_8_8_453-H07	4	8	8	453-H07	1.32839	1776.12	1337	0.951681	1754.68	1844	0.895919	1.11617	2826.58	2533	0.818181	1.22222	4405.1	3604	4	0.998543	0.226611	FS453-H07 HVO_0568(1040/1071)_(210)_HVO_0569(91/912)
7_14_7_455-G09	7	14	7	455-G09	0.871013	943.061	1083	1.1252	2301.85	2046									2	0.998105	0.179736	FS455-G09 HVO_2866(10/234)_(53)_HVO_2867(711/711)_(144)_HVO_2868(147/147)_(244)
5_17_7_456-E02	5	17	7	456-E02	0.865223	694.752	803	0.812938	1376.42	1693					1.31521	0.760335	1654.69	2176	3	0.997791	0.276134	FS456-E02 HVO_1235(625/795)_(69)_HVO_1236(1018/1608)
5_13_11_448-E06	5	13	11	448-E06	0.414278	846.568	2042	0.850196	1515.88	1783	1.72518	0.579649	2236.15	3857					3	0.996553	0.667595	#N/A
2_14_5_459-H08	2	14	5	459-H08	0.373107	639.429	1713	0.52197	1387.42	2658	1.95393	0.51179	2083.31	4073	1.1364	0.879975	1815.52	2063	4	0.99635	0.718803	#N/A
5_1_3_sRNA194	5	1	3	sRNA194	1.37792	844.638	613	0.840616	22197	26404					0.770186	1.29839	3672.88	2829	3	0.996242	0.332417	#N/A
4_16_18_435-H11	4	16	18	435-H11	0.449015	1209.38	2692	1.07304	2254.65	2101	1.20368	0.830787	3470.92	4177	1.2584	0.794658	4373.4	5503	4	0.996033	0.372877	FS435-H11 HVO_2598(313/2244)_(77)_HVO_2599(702/702)_(183)_HVO_2600(103/891)
7_12_12_446-G05	7	12	12	446-G05	0.340943	893.528	2623	0.865455	1719.55	1987	1.55658	0.642433	3618.68	5630	1.21928	0.820155	2158.42	2632	4	0.995565	0.519695	#N/A
3_3_8_453-E03	3	3	8	453-E03	1.15985	1071.72	924	0.921874	1578.33	1712					0.90428	1.10585	2616.71	2366	3	0.995334	0.142745	FS453-E03 (90)_HVO_0511(789/789)_(64)_HVO_0512(426/426)_(108)_HVO_0513(192/675)
8_7_12_446-F01	8	7	12	446-F01	0.418138	634.282	1516	0.422259	1439.94	3411	2.14533	0.466129	2264.69	4857					3	0.995242	0.996007	#N/A
5_14_7_455-G10	5	14	7	455-G10	1.32839	1484.07	1117	1.30688	2365.72	1810	0.548268	1.82393	4558.55	2499	0.796454	1.25557	3067.49	2443	4	0.994997	0.38618	FS455-G10 HVO_B0161(327/654)_HVO_B0162(1416/1449)
5_14_9_452-G02	5	14	9	452-G02	1.01575	850.427	837				0.973945	1.02675	1792.22	1745					2	0.994849	0.0295621	FS452-G02 HVO_1477(811/984)_(141)_HVO_1478(447/954)
8_17_2_HVO_A0127	8	17	2	437-B09							0.993584	1.00646	3366.27	3345					1	0.993584		FS437-B09 HVO_C0050(375/801)_(115)_HVO_C0051(489/489)_(598)
4_13_17_437-F07	4	13	17	437-F07	0.830485	1125.75	1356				1.17148	0.853618	2148	2517	0.978311	1.02217	2435.62	2383	3	0.993427	0.171001	FS437-F07 HVO_1911(1535/1752)_(2)_HVO_1913(114/204)
2_16_5_459-D12	2	16	5	459-D12	0.514631	1062.71	2066	0.591873	1531.49	2587	1.17498	0.851081	2408.01	2830	1.69202	0.591008	1816.5	3073	4	0.993376	0.551208	FS459-D12 HVO_B0121(667/741)_(53)_HVO_B0122(969/1587)
4_10_2_HVO_0850	4	10	2	437-D03	1.2319	1204.88	978	0.984681	1661.36	1687	0.925362	1.08066	2366.16	2189	0.829946	1.2049	3731.72	3097	4	0.992972	0.171564	#N/A
1_18_12_447-C04	1	18	12	447-C04	0.879375	777.092	884								1.10519	0.904818	1335.65	1476	2	0.992285	0.159678	#N/A
1_8_18_435-G04	1	8	18	435-G04	0.512701	623.99	1217	0.722809	2051.68	2839	1.16975	0.854886	2604.61	3046	1.5632	0.639714	3078.93	4814	4	0.992114	0.46906	#N/A
7_15_8_454-E01	7	15	8	454-E01	0.665804	842.065	1265				1.31841	0.75849	1971.69	2599					2	0.992106	0.461462	FS454-E01 HVO_0011(91/573)_(368)_HVO_0013(495/495)_HVO_0014(245/2484)
4_2_9_451-H03	4	2	9	451-H03	1.11932	780.309	697	0.851616	1365.42	1603					0.998753	1.00125	2559.84	2557	3	0.989897	0.134073	FS451-H03 HVO_2158(1250/2256)
1_16_6_457-G12	1	16	6	457-G12	1.11353	761.654	684				0.865907	1.15486	1805.54	1563					2	0.98972	0.175097	FS457-G12 HVO_0029(1487/2097)
8_22_12_447-D05	8	22	12	447-D05	0.367318	849.141	2310				1.61064	0.620871	2086.48	3361					2	0.988979	0.879162	#N/A
4_20_9_452-D11	4	20	9	452-D11	0.682529	568.667	833				1.20736	0.828251	1560.74	1884	1.07189	0.93293	1442.54	1546	3	0.987262	0.27246	FS452-D11 HVO_B0146(318/1134)_(288)_HVO_B0148(654/654)_(168)_HVO_B0149(82/1602)
5_21_19_434-E06	5	21	19	434-E06	1.17722	1694.42	1439	1.02904	2381.33	2314	0.867336	1.15296	2477.14	2148	0.875302	1.14246	2262.04	1980	4	0.987223	0.146908	FS434-E06 HVO_0421(1624/1881)_(41)
6_20_14_443-H06	6	20	14	443-H06	0.71019	1056.28	1487	1.11278	1645.75	1479	1.14511	0.873278	3573.02	4092	0.976126	1.02446	2577.49	2516	4	0.986051	0.197954	FS443-H06 HVO_0986(663/2037)_HVO_0987(820/1530)
6_2_4_460-D06	6	2	4	460-D06	0.367961	738.495	2008				1.60409	0.623408	1883.54	3021					2	0.986024	0.874073	FS460-D06 HVO_B0105(823/870)_(124)_HVO_B0106(684/1467)
4_11_1_HVO_1727 tbp2	4	11	1	438-F03	1.07365	732.062	682								0.897383	1.11435	2866.46	2572	2	0.985516	0.124638	FS438-F03 HVO_1626(633/834)_(211)_HVO_1627(123/123)_(153)_HVO_1628(227/450)
1_7_5_459-A04	1	7	5	459-A04	0.366031	820.193	2241	0.548937	1475.07	2688	2.03723	0.490862	1864.52	3796					3	0.984067	0.916641	#N/A
6_3_17_436-B10	6	3	17	436-B10	0.331937	669.663	2017	0.435034	1460.17	3356	2.18396	0.457884	1993.26	4355					3	0.983643	1.04078	FS436-B10 HVO_B0223(61/834)_(120)_HVO_B0224(411/411)_(285)_HVO_B0225(204/204)_(439)_HVO_B0226(16/945)
3_13_8_454-A03	3	13	8	454-A03	0.655511	640.072	976								1.3107	0.76295	1564.14	2050	2	0.983107	0.46329	FS454-A03 HVO_1600(250/450)_(34)_HVO_1601(816/816)_HVO_1602(753/870)
4_4_7_455-D03	4	4	7	455-D03	0.842708	895.458	1063				1.18736	0.842203	2030.04	2410	0.916471	1.09114	2353.57	2157	3	0.98218	0.18148	FS455-D03 (56)_HVO_2486(1561/1800)
7_20_20_432-G05	7	20	20	432-G05	1.24219	1042.13	839	0.864035	1560.59	1806					0.839742	1.19084	3199.55	2687	3	0.981989	0.225668	FS432-G05 HVO_B0333(217/1119)_(78)_HVO_B0334(1035/1035)_(132)_HVO_B0335(352/1245)
6_7_6_457-F02	6	7	6	457-F02	0.718553	1872.61	2607	1.16991	3240.75	2770	0.715434	1.39775	5670.28	4057	1.32375	0.755431	3516.63	4656	4	0.98191	0.312283	FS457-F02 HVO_0772(164/273)_(396)_HVO_0773(756/756)_(70)_HVO_0774(298/903)
1_8_3_sRNA13sense	1	8	3	sRNA13sense	1.42874	9759.33	6830	1.03187	22635.2	21938	0.526835	1.89813	40744.7	21469	0.933815	1.07088	20716.7	19345	4	0.980317	0.370384	#N/A
8_2_18_434-D09	8	2	18	434-D09	0.840135	743.641	885	0.796616	1446.68	1816	1.29779	0.770539	1724.99	2238					3	0.978181	0.277646	FS434-D09 HVO_2872(1133/1377)_(66)_HVO_2873(542/981)
3_16_16_439-G07	3	16	16	439-G07	0.977798	722.413	739												1	0.977798		FS439-G07 HVO_0029(998/2097)_(6)_HVO_0030(420/420)_(223)_HVO_0031(31/171)
8_5_13_444-F01	8	5	13	444-F01	0.47732	802.824	1681				0.727314	1.37492	2480.31	1804	1.7264	0.57924	1650.12	2848	3	0.977011	0.660917	FS444-F01 (75)_HVO_1692(1233/2202)
2_12_11_448-D08	2	12	11	448-D08	0.33451	652.295	1949	0.703293	1890.94	2689	1.47919	0.676045	3070.74	4543	1.38864	0.720128	2559.84	3554	4	0.976409	0.550561	#N/A
6_22_6_458-D06	6	22	6	458-D06	0.512058	862.65	1685	0.792712	1339.17	1689	1.62391	0.615797	2435.28	3955					3	0.976227	0.578198	FS458-D06 HVO_2997(135/1296)_(132)_HVO_2998(816/1248)
2_16_12_446-H12	2	16	12	446-H12	0.934055	2128	2279	0.818971	2554.85	3120	1.09806	0.910695	4035.98	4432	1.05344	0.949274	4140.33	4361	4	0.976131	0.125583	FS446-H12 HVO_0861(1027/1209)_(143)_HVO_0862(211/492)
8_14_7_455-H09	8	14	7	455-H09	0.99774	845.924	848	1.5283	2240.46	1466	0.603913	1.65587	3924.36	2370	0.773888	1.29218	2086.83	1615	4	0.975959	0.401995	#N/A
5_2_12_445-C10	5	2	12	445-C10	0.636212	1227.39	1930				1.15772	0.863765	2052.23	2376	1.13345	0.882263	3791.54	4297	3	0.975795	0.294337	FS445-C10 HVO_2737(100/363)_(6)_HVO_2738(225/225)_(2)_HVO_2739(201/201)_HVO_2740(465/465)_(105)_HVO_2741(225/225)_(39)_HVO_2742(43/1074)
4_18_6_458-D03	4	18	6	458-D03	1.53617	2797.66	1821	0.954519	3184.69	3336	0.549605	1.81949	7378.79	4055	0.862226	1.15979	6382.43	5503	4	0.975631	0.411911	FS458-D03 HVO_1590(1491/1878)
8_3_4_460-F05	8	3	4	460-F05	0.570597	1206.17	2115	1.10675	1865.04	1685	1.04218	0.959528	2667.4	2779	1.17887	0.848267	3374.76	3979	4	0.974599	0.275061	FS460-F05 HVO_1976(963/1575)_(281)_HVO_1977(231/231)_(66)_HVO_1978(80/648)
2_11_20_431-F12	2	11	20	431-F12	1.16757	686.389	588								0.7812	1.28008	1771.72	1384	2	0.974384	0.273204	FS431-F12 HVO_2871(663/1353)
2_17_7_456-F04	2	17	7	456-F04	1.21067	1398.51	1155	1.11278	2123.36	1908	0.886849	1.12759	3116.4	2764	0.68653	1.4566	4011.21	2754	4	0.974207	0.23488	FS456-F04 HVO_B0217(570/1431)_(282)_HVO_B0218(420/942)
2_4_19_433-D04	2	4	19	433-D04	0.99967	876.802	877				0.989221	1.0109	2162.58	2139	0.932677	1.07218	2694.19	2513	3	0.973856	0.0360429	FS433-D04 HVO_0320(30/384)_(57)_HVO_0321(1245/1245)_(156)_HVO_0322(355/1725)
6_21_13_445-F06	6	21	13	445-F06	0.731419	1167.57	1597	0.827132	1783.78	2157	1.10576	0.904353	3330.76	3683	1.22957	0.81329	2471.25	3038	4	0.973472	0.233162	#N/A
6_17_11_448-F10	6	17	11	448-F10	0.636212	1064	1673	0.610325	1822.1	2985	0.989221	1.0109	2744.77	2716	1.65809	0.603103	2720.01	4510	4	0.973462	0.488048	FS448-F10 HVO_A0124(653/747)_(61)_HVO_A0125(939/1167)
2_16_18_435-H12	2	16	18	435-H12	0.297199	481.18	1620				1.79592	0.556818	1786.51	3207	0.827252	1.20882	1403.32	1161	3	0.973457	0.759982	#N/A
7_17_19_434-E01	7	17	19	434-E01	0.701184	741.712	1058	0.721035	1308.65	1815					1.49813	0.667499	1549.76	2322	3	0.973449	0.454494	FS434-E01 HVO_0881(637/1002)_(43)_HVO_0882(623/1137)
4_21_21_HVO_1541	4	21	21	HVO_1541	1.20295	1354.77	1126	0.905197	2383.46	2633	0.829904	1.20496	3160.16	2623	0.955098	1.04701	3292.06	3144	4	0.973287	0.161525	#N/A
5_6_20_431-C06	5	6	20	431-C06	0.936628	591.825	632	1.00952	1734.1	1718									2	0.973074	0.0515421	FS431-C06 HVO_B0093(733/1857)_(114)_HVO_B0094(222/222)_(114)_HVO_B0095(462/462)_(81)_HVO_B0096(87/840)
5_20_20_432-G06	5	20	20	432-G06	1.19909	1075.58	897	0.838842	1576.2	1879					0.87857	1.13821	3166.86	2782	3	0.972167	0.197522	#N/A
4_12_12_446-H07	4	12	12	446-H07	1.07815	1948.52	1807	0.646873	1809.68	2798	0.717061	1.39458	4244.63	3044	1.44642	0.691362	1766.81	2556	4	0.972127	0.36835	#N/A
6_5_12_446-B02	6	5	12	446-B02	0.324861	510.128	1570				1.61891	0.6177	2248.83	3640					2	0.971885	0.91503	#N/A
4_13_13_444-F11	4	13	13	444-F11	0.556445	1085.23	1950	0.660357	1723.81	2611	1.57367	0.635457	2038.28	3207	1.09609	0.912336	2441.5	2676	4	0.97164	0.464475	FS444-F11 HVO_1808(272/1431)_(99)_HVO_1809(573/573)_(78)_HVO_1810(233/486)
6_4_19_433-D02	6	4	19	433-D02	0.926335	773.233	835	1.11136	1630.49	1467	0.920501	1.08637	2315.42	2131	0.928149	1.07741	1913.59	1776	4	0.971586	0.0932389	FS433-D02 HVO_1547(1113/3132)_(68)
7_12_5_459-C05	7	12	5	459-C05	1.18687	3008.02	2535	1.03436	4175.4	4037	0.548077	1.82456	9594.64	5259	1.11527	0.896646	7828.57	8732	4	0.971143	0.288842	FS459-C05 HVO_2361(805/3249)_(152)_HVO_2362(92/765)
6_8_20_431-H06	6	8	20	431-H06	0.969436	783.525	808				1.00306	0.996945	1935.54	1941	0.938399	1.06565	1915.22	1797	3	0.9703	0.0323417	FS431-H06 HVO_0283(745/2055)_(150)_HVO_0284(374/390)
3_13_20_432-A03	3	13	20	432-A03	1.19587	1060.78	887				1.06614	0.937965	1962.18	2092	0.648819	1.54126	2008.38	1303	3	0.970276	0.285848	FS432-A03 HVO_1576(431/921)_(165)_HVO_1577(534/534)_(223)
3_6_18_435-C03	3	6	18	435-C03	0.497905	759.724	1525	0.902358	1660.3	1840	1.03127	0.969675	2191.12	2259	1.4471	0.691035	2065.26	2989	4	0.96966	0.39108	FS435-C03 HVO_B0074(518/1116)_HVO_B0075(1085/1089)_HVO_B0076(114/1545)
1_15_12_446-E12	1	15	12	446-E12	0.513344	1096.16	2136	1.55313	2703.88	1741	0.842317	1.1872	4200.87	3539					3	0.969599	0.531452	FS446-E12 HVO_1735(727/1983)
5_21_7_456-E06	5	21	7	456-E06	1.54775	1825.01	1179	1.08829	2269.2	2085	0.630979	1.58484	4094.96	2584	0.61098	1.63671	4894.12	2990	4	0.969501	0.44408	FS456-E06 HVO_2861(668/828)_(366)_HVO_2862(513/1248)
7_16_17_437-C09	7	16	17	437-C09	0.676739	609.194	900				1.26145	0.792736	2067.46	2607					2	0.969097	0.413456	FS437-C09 HVO_A0539(267/546)_(103)_HVO_A0540(672/672)_(168)_HVO_A0541(300/1257)
7_4_18_434-G09	7	4	18	434-G09	0.974582	1209.38	1241	0.724938	1602.46	2211	1.08075	0.925281	2703.55	2921	1.08984	0.917566	1925.68	2099	4	0.967528	0.16998	FS434-G09 HVO_B0203(1110/3027)_(199)_HVO_B0204(307/606)
5_8_8_453-G06	5	8	8	453-G06	1.06143	1179.15	1111	0.836358	1455.91	1741					1.004	0.996019	2740.28	2751	3	0.96726	0.116945	FS453-G06 HVO_2810(31/372)_HVO_2811(395/396)_(109)_HVO_2812(1026/1026)_(105)
6_12_11_448-D06	6	12	11	448-D06	0.881949	1211.96	1374				1.23382	0.810493	2657.25	3279	0.783401	1.27649	2983.48	2337	3	0.966389	0.236783	#N/A
5_6_12_446-C02	5	6	12	446-C02	0.791888	911.54	1151				1.1344	0.881522	2370.6	2690					2	0.963145	0.242193	#N/A
6_3_18_434-F10	6	3	18	434-F10	1.0402	793.818	763	1.0372	1854.39	1788	0.80987	1.23477	1872.13	1516					3	0.962422	0.132122	FS434-F10 HVO_2267(285/1158)_(170)_HVO_2268(543/543)_(143)_HVO_2269(568/2223)
8_16_9_452-D05	8	16	9	452-D05	0.96236	643.932	669												1	0.96236		FS452-D05 HVO_2083(325/678)_HVO_2084(1139/1143)_(27)_HVO_2085(38/801)
4_4_9_451-D07	4	4	9	451-D07	1.1071	813.76	735								0.815129	1.2268	1321.27	1077	2	0.961114	0.206454	FS451-D07 HVO_B0264(739/969)_(6)_HVO_B0265(660/3147)
1_13_13_444-E12	1	13	13	444-E12	0.961073	663.23	690												1	0.961073		FS444-E12 HVO_2033(426/1131)_HVO_2034(1052/1056)_(115)_HVO_2035(128/1119)
1_16_1_HVO_0720	1	16	1	438-G08	0.850427	578.316	680								1.07077	0.933911	2147.96	2300	2	0.960597	0.155803	FS438-G08 (35)_HVO_B0235(1600/3336)
4_2_6_456-D11	4	2	6	456-D11							1.15518	0.865668	1761.14	2034	0.764222	1.30852	1568.72	1199	2	0.9597	0.276448	#N/A
2_6_6_457-D04	2	6	6	457-D04	0.964933	982.945	1019	0.691228	1391.68	2013	0.641504	1.55884	3270.51	2098	1.54037	0.649194	2481.71	3823	4	0.959509	0.412526	FS457-D04 (39)_HVO_2970(372/372)_(82)_HVO_2971(237/237)_(96)_HVO_2972(668/693)
2_2_19_432-H12	2	2	19	432-H12											0.95839	1.04342	1263.41	1211	1	0.95839		FS432-H12 HVO_0008(881/1179)_HVO_0007(159/159)_(85)_HVO_0009(205/1347)
4_5_18_435-B03	4	5	18	435-B03	1.42681	1038.91	728	0.524099	1695.43	3236	1.12549	0.888498	2052.87	2311	0.756848	1.32127	2765.12	2093	4	0.958314	0.39857	FS435-B03 HVO_1744(677/2352)_(108)_HVO_1745(588/684)
3_9_5_459-E03	3	9	5	459-E03	0.820836	1778.69	2167	0.600744	2174.1	3620	1.19819	0.834592	2186.05	2620	1.21252	0.824731	3966.75	4810	4	0.958072	0.299397	FS459-E03 HVO_2690(262/1101)_(154)_HVO_2691(204/204)_(115)_HVO_2692(684/1188)
2_9_11_448-F04	2	9	11	448-F04	0.496619	1078.79	2173	0.603228	1775.62	2943	0.743782	1.34448	3349.79	2492	1.98777	0.503076	2245.37	4463	4	0.95785	0.694035	FS448-F04 HVO_A0440(22/1359)_HVO_A0441(1165/1401)
6_19_19_434-B06	6	19	19	434-B06	0.847211	600.831	709				1.0683	0.936063	1451.66	1551					2	0.957758	0.156337	FS434-B06 (149)_HVO_0310(333/333)_HVO_0311(1031/2202)
8_16_20_432-H01	8	16	20	432-H01	0.86458	649.078	751								1.04982	0.952543	1786.1	1875	2	0.957201	0.130986	FS432-H01 HVO_2853(98/486)_(684)_HVO_2855(249/249)_(126)_HVO_2856(270/270)_(91)_HVO_2857(20/798)
6_10_5_459-H02	6	10	5	459-H02	0.996454	2702.45	2712	1.25152	3962.14	3166	0.71511	1.39839	6609.52	4726	0.865153	1.15587	7496.13	6485	4	0.957059	0.227483	FS459-H02 HVO_1248(145/210)_(36)_HVO_1249(429/429)_(42)_HVO_1250(564/564)_(81)_HVO_1251(426/426)_(126)
3_16_14_443-G03	3	16	14	443-G03	0.828556	555.801	671				1.08522	0.921476	1620.35	1758					2	0.956885	0.181486	FS443-G03 HVO_B0143(1012/1794)_(306)_HVO_B0144(196/1206)
8_12_20_431-H09	8	12	20	431-H09	0.656154	780.309	1189	0.749777	1579.04	2106	1.13115	0.884059	1916.52	2168	1.28808	0.776352	2167.25	2791	4	0.956288	0.301875	FS431-H09 (98)_HVO_2488(198/198)_(299)_HVO_2489(270/270)_(109)_HVO_2490(327/327)_(90)
6_8_8_453-H06	6	8	8	453-H06				0.947423	1429.65	1509					0.965041	1.03623	3491.79	3370	2	0.956232	0.012458	FS453-H06 HVO_A0084(313/1134)_(291)_HVO_A0085(1119/1461)
4_12_11_448-D07	4	12	11	448-D07	0.465098	1028.62	2211	0.656099	1673.78	2551	0.956227	1.04578	2659.15	2542	1.7471	0.572376	2095.66	3662	4	0.956132	0.564733	#N/A
1_14_7_455-G12	1	14	7	455-G12				0.84168	1620.91	1926	1.05543	0.947478	2405.48	2538	0.966871	1.03426	1761.26	1703	3	0.954662	0.107398	FS455-G12 HVO_A0133(839/879)_(302)_HVO_A0134(492/492)_(182)
6_6_8_453-D06	6	6	8	453-D06	0.613697	556.445	907								1.29462	0.772429	1343.82	1740	2	0.954157	0.481483	FS453-D06 HVO_1436(184/855)_(27)
4_16_20_432-H03	4	16	20	432-H03	1.17143	947.564	809	0.913713	1561.65	1709					0.775654	1.28923	3470.87	2692	3	0.953598	0.200879	FS432-H03 HVO_A0576(522/1308)_(94)_HVO_A0577(875/966)
2_1_17_436-F08	2	1	17	436-F08	0.709547	905.75	1277	0.850196	1449.52	1705	0.866383	1.15422	2276.1	1972	1.38675	0.721108	2649.73	3675	4	0.95322	0.29748	FS436-F08 HVO_B0125(170/1251)_(27)_HVO_B0126(543/543)_(99)_HVO_B0127(796/954)
6_10_17_437-H02	6	10	17	437-H02	0.899961	999.027	1110	1.02123	2319.59	2271	1.02192	0.978553	2184.78	2233	0.865887	1.15488	2144.37	1857	4	0.952248	0.0812492	FS437-H02 HVO_B0266(218/1308)_(26)_HVO_B0267(1054/1179)
8_5_17_436-F09	8	5	17	436-F09	0.460595	997.097	2164	0.573421	1829.55	3190	1.50747	0.663361	3586.34	5406	1.26674	0.789427	2821.02	3573	4	0.952058	0.513944	#N/A
1_17_8_454-A08	1	17	8	454-A08	0.629136	588.609	936				1.27368	0.785126	2090.92	2663					2	0.951409	0.455762	FS454-A08 HVO_0681(1791/2523)
4_22_21_HVO_1300	4	22	21	HVO_1300	1.2216	2026.36	1659	0.999229	2456.91	2459	0.817427	1.22335	3456.33	2825	0.767096	1.30362	5867.91	4501	4	0.951339	0.205925	#N/A
2_2_2_H75.1r	2	2	2	H75.1r	0.95078	694.108	730												1	0.95078		#N/A
5_3_8_453-E02	5	3	8	453-E02	1.46798	2210.34	1506	0.99781	2251.81	2257	0.844121	1.18466	3117.67	2631	0.491909	2.0329	10282.5	5058	4	0.950456	0.404825	FS453-E02 HVO_2061(485/1242)_(486)_HVO_2062(438/438)_(178)
8_21_7_456-F05	8	21	7	456-F05	0.671593	1388.86	2068	1.11384	2595.3	2330	1.08075	0.925281	4280.77	4625	0.931824	1.07316	4631.31	4315	4	0.949503	0.201478	FS456-F05 HVO_A0551(800/1617)_(193)_HVO_A0553(642/1539)
8_11_7_455-B09	8	11	7	455-B09	1.05757	1136.05	1074	1.2022	2535.33	2109	0.763592	1.3096	4001.1	3055	0.772325	1.29479	2734.39	2112	4	0.94892	0.217168	FS455-B09 HVO_0718(13/174)_(1)_HVO_0719(453/453)_(180)_HVO_0720(303/303)_(98)_HVO_0721(469/765)
7_15_7_456-A01	7	15	7	456-A01	0.705044	609.194	864	0.962681	1556.68	1617					1.17842	0.848594	1783.48	2102	3	0.948715	0.236997	#N/A
3_16_20_432-G03	3	16	20	432-G03	1.10453	793.175	718								0.791918	1.26276	3233.55	2561	2	0.948222	0.221047	FS432-G03 HVO_0327(97/690)_(30)_HVO_0328(891/891)_(89)_HVO_0329(775/939)
3_3_20_431-E03	3	3	20	431-E03	1.58378	2106.77	1330	1.25436	3314.2	2642	0.542608	1.84295	7007.79	3803	0.409364	2.44281	9703.26	3972	4	0.947527	0.563483	FS431-E03 HVO_0062(544/1839)_(235)_HVO_0063(168/168)_(105)_HVO_0064(399/399)_(2)_HVO_0065(20/3609)
2_15_2_HVO_2758	2	15	2	437-F08	1.49179	1408.16	944				0.577377	1.73197	2611.59	1508	0.772715	1.29414	4503.5	3480	3	0.947293	0.481554	FS437-F08 HVO_0385(686/1002)_(934)
6_18_1_HVO_0241	6	18	1	438-D10	1.60307	1662.26	1037	0.73239	1334.55	1822	0.73821	1.35463	4453.27	3288	0.712265	1.40397	3220.47	2294	4	0.946485	0.437868	FS438-D10 HVO_1110(697/1149)_(60)_HVO_1111(1000/1095)
1_21_6_458-A08	1	21	6	458-A08	1.1547	925.049	801	0.535453	1451.3	2710	1.39172	0.718536	2805.65	3904	0.70326	1.42195	3142.67	2210	4	0.946284	0.395682	FS458-A08 (498)_HVO_1878(831/831)_(41)_HVO_1879(332/696)
1_19_5_460-A04	1	19	5	460-A04	0.506911	958.5	1891	0.575195	1852.62	3221	0.897449	1.11427	2430.85	2182	1.80483	0.55407	1981.25	3575	4	0.946095	0.597281	FS460-A04 HVO_2725(823/1047)_(189)_HVO_2726(453/1758)
4_1_6_456-B11	4	1	6	456-B11	1.82823	3915.7	2142	1.122	4111.18	3664	0.364582	2.74287	9451.32	3446	0.467193	2.14044	12105.9	5656	4	0.945501	0.677397	FS456-B11 HVO_B0294(479/867)_(10)_HVO_B0295(1134/1134)_(47)_HVO_B0296(89/402)
4_1_11_447-F07	4	1	11	447-F07	0.355739	711.477	2001								1.53265	0.652463	1743.93	2673	2	0.944197	0.832206	#N/A
1_9_17_437-E04	1	9	17	437-E04	0.800894	904.464	1129								1.08713	0.919855	1397.11	1519	2	0.944011	0.202398	FS437-E04 HVO_2197(157/423)_(116)_HVO_2198(1253/1368)
6_6_12_446-D02	6	6	12	446-D02	0.591825	995.811	1682	1.00491	1786.62	1778	1.13522	0.880888	2844.34	3230	1.04195	0.959735	2150.58	2241	4	0.943476	0.240759	#N/A
7_22_18_436-C05	7	22	18	436-C05	1.01382	2674.15	2637	0.992132	3619.72	3649	0.700185	1.42819	5691.84	3986	1.06592	0.93816	7974.03	8499	4	0.943014	0.16482	FS436-C05 (11)_HVO_1138(849/849)_(220)_HVO_1139(701/1077)
8_7_19_433-B05	8	7	19	433-B05	0.860077	838.848	975	0.738422	1283.1	1738					1.22662	0.815251	2302.25	2824	3	0.941705	0.254127	FS433-B05 HVO_2276(1570/4194)
6_21_16_440-B02	6	21	16	440-B02	0.674166	599.545	889				1.25743	0.795273	1490.98	1875	0.891369	1.12187	2363.71	2107	3	0.940989	0.294781	FS440-B02 HVO_0480(1011/1206)_(75)_HVO_0481(378/1053)
5_22_17_438-G02	5	22	17	438-G02											0.940418	1.06336	2234.91	2102	1	0.940418		FS438-G02 HVO_B0362(18/240)_HVO_B0363(1576/2532)
8_4_19_433-D01	8	4	19	433-D01	1.18301	792.531	670	1.04429	1733.75	1660	0.702369	1.42375	2678.18	1881	0.826135	1.21046	2746.16	2269	4	0.938951	0.21553	FS433-D01 HVO_0977(164/612)_(199)_HVO_0978(417/417)_HVO_0979(698/702)_HVO_0980(314/1674)
5_9_22_sRNA500	5	9	22	sRNA500	0.99774	1904.78	1909								0.878065	1.13887	12165.4	10683	2	0.937903	0.0846231	#N/A
3_2_12_445-C11	3	2	12	445-C11	0.414278	660.014	1594								1.46023	0.684824	2120.5	3097	2	0.937253	0.739599	FS445-C11 HVO_A0619(40/1338)_(22)_HVO_A0620(612/612)_(32)_HVO_A0621(651/651)_(38)_HVO_A0622(253/459)
2_14_12_446-D12	2	14	12	446-D12	0.509484	672.236	1320				1.36403	0.733122	2110.58	2878					2	0.936757	0.604254	#N/A
8_13_8_454-B01	8	13	8	454-B01	0.936628	683.816	730												1	0.936628		FS454-B01 (332)_HVO_B0227(1140/1140)_(210)_HVO_B0228(55/1380)
3_21_7_456-E07	3	21	7	456-E07	1.23125	1704.07	1384	0.969423	2657.75	2742	0.943637	1.05973	3595.85	3394	0.600899	1.66417	5398.18	3244	4	0.936303	0.258613	FS456-E07 HVO_0142(93/345)_(42)_HVO_0143(879/879)_(54)_HVO_0144(323/948)
4_15_14_443-F03	4	15	14	443-F03	0.600831	1387.57	2310	0.812229	2200.01	2709	0.913568	1.09461	4734.85	4325	1.41694	0.705745	3394.7	4810	4	0.935893	0.346153	FS443-F03 HVO_1171(518/747)_(124)_HVO_1172(910/948)
7_7_17_437-A01	7	7	17	437-A01	0.888381	1489.86	1677	0.739486	2019.75	2731	1.26449	0.790833	2740.33	3464	0.849772	1.17679	3585.6	3047	4	0.935532	0.228199	FS437-A01 HVO_A0510(272/444)_(3)_HVO_A0511(168/168)_(162)_HVO_A0512(585/1452)
3_11_19_433-A11	3	11	19	433-A11	1.45898	2642.63	1811	1.26713	4132.11	3261	0.585525	1.70787	8137.28	4765	0.430385	2.3235	12630.5	5436	4	0.935505	0.503863	FS433-A11 HVO_0313(90/585)_HVO_0314(1043/1047)_HVO_0315(252/321)
3_9_15_440-E11	3	9	15	440-E11	0.849141	1004.17	1183	1.05955	2338.04	2207	1.10654	0.903719	2564.66	2838	0.723895	1.38142	3686.94	2669	4	0.934782	0.179699	FS440-E11 (71)_HVO_1494(993/993)_(165)_HVO_1495(400/477)
4_18_19_434-H03	4	18	19	434-H03	1.05885	1234.47	1166	1.25188	3069.37	2452	0.636841	1.57025	4008.07	2553	0.784405	1.27485	4432.56	3477	4	0.932993	0.275264	FS434-H03 HVO_C0039(6/1167)_(380)_HVO_C0040(1221/1221)_(203)_HVO_C0041(83/2508)
8_12_17_437-D05	8	12	17	437-D05	0.873586	909.61	1041				0.992333	1.00773	2329.38	2312					2	0.93296	0.0839672	FS437-D05 (395)_HVO_0678(114/114)_(46)_HVO_0679(714/798)
5_10_11_448-G02	5	10	11	448-G02	1.06207	1135.4	1069	1.18481	1456.26	1229	0.817004	1.22398	2319.86	1895	0.665184	1.50334	1425.22	948	4	0.932267	0.234696	FS448-G02 HVO_1024(250/378)_HVO_1025(1151/1152)_(25)
1_14_17_437-G08	1	14	17	437-G08	0.931482	677.383	727												1	0.931482		FS437-G08 HVO_B0243(1090/1122)_(279)_HVO_B0244(148/1761)
5_15_11_448-A10	5	15	11	448-A10	0.708904	1085.87	1532	0.474421	1454.49	3066	1.61064	0.620871	2834.19	4564					3	0.931322	0.599876	FS448-A10 HVO_2957(466/936)_(296)_HVO_2958(418/1107)
6_4_9_451-D06	6	4	9	451-D06	0.700541	618.844	883								1.16142	0.861015	1386.32	1610	2	0.93098	0.32589	FS451-D06 (14)_HVO_1601(816/816)_HVO_1602(449/870)
7_18_19_434-G01	7	18	19	434-G01	0.872299	1042.77	1195	0.8761	1661.36	1896	0.865907	1.15486	2590.03	2243	1.1088	0.901876	2332.98	2587	4	0.930777	0.118757	FS434-G01 HVO_2951(678/1590)_HVO_2952(738/1020)
3_21_12_447-A07	3	21	12	447-A07	0.86458	1267.92	1467	0.663551	2173.75	3276	1.24551	0.802883	3931.34	4898	0.949171	1.05355	1661.23	1577	4	0.930703	0.241653	FS447-A07 HVO_2160(1842/6774)
8_15_9_452-B05	8	15	9	452-B05	0.930195	682.529	734												1	0.930195		FS452-B05 HVO_1645(1400/2562)_HVO_1646(13/792)
8_19_11_449-B01	8	19	11	449-B01	0.851714	607.264	713				1.16629	0.857423	1933.01	2254	0.770574	1.29773	2508.52	1933	3	0.929524	0.209016	FS449-B01 (42)_HVO_2773(783/783)_HVO_2774(718/1200)
8_19_19_434-B05	8	19	19	434-B05	0.940488	812.473	864	0.972971	1602.46	1647	0.796372	1.25569	2257.71	1798	1.00797	0.992096	1628.21	1641	4	0.92945	0.0928986	FS434-B05 HVO_1273(934/1497)_(397)_HVO_1273_A(37/198)
6_14_7_455-H10	6	14	7	455-H10	1.11804	1260.85	1128	1.23981	2575.43	2077	0.771437	1.29628	4826.81	3724	0.587626	1.70176	4618.23	2714	4	0.929227	0.302049	#N/A
4_12_18_435-H07	4	12	18	435-H07	0.851714	2079.11	2441	0.757583	2312.49	3052	1.05473	0.948112	4306.78	4543	1.05054	0.951889	4859.8	5106	4	0.928642	0.148252	#N/A
3_5_20_431-A07	3	5	20	431-A07	1.16114	1159.85	999	0.964455	2030.39	2105					0.659448	1.51642	4140	2730	3	0.928346	0.252786	FS431-A07 HVO_1819(169/690)_(120)_HVO_1820(369/369)_HVO_1821(551/555)_(51)_HVO_1822(152/456)
8_7_17_437-B01	8	7	17	437-B01	0.552585	780.952	1414	0.833164	1679.1	2015	1.39913	0.714731	1799.19	2517					3	0.928292	0.431215	FS437-B01 HVO_A0485(940/1056)_(158)_HVO_A0486(442/1011)
5_16_9_452-C06	5	16	9	452-C06	0.928265	802.824	865												1	0.928265		FS452-C06 HVO_0135(128/873)_(101)_HVO_0136(291/291)_(105)_HVO_0136_A(180/180)_(25)_HVO_0137(828/828)_(76)
4_8_1_HVO_1300	4	8	1	HVO_1300	1.3805	1868.11	1353	0.939261	2314.27	2464	0.781376	1.27979	3323.15	2597	0.608792	1.6426	7265.67	4423	4	0.927482	0.330793	#N/A
1_18_18_436-C04	1	18	18	436-C04	0.834988	759.08	909	0.469098	1376.42	2934	1.47642	0.677314	1833.44	2708					3	0.926836	0.509904	FS436-C04 HVO_2699(448/459)_(210)
1_18_17_437-G12	1	18	17	437-G12	0.952067	815.047	856	0.900584	1431.07	1589									2	0.926325	0.0364042	FS437-G12 HVO_2960(764/1566)_HVO_2961(536/1428)
6_9_19_433-F06	6	9	19	433-F06	0.874229	1003.53	1148	0.64226	1388.84	2162	1.26145	0.792736	1714.85	2164					3	0.925981	0.312824	FS433-F06 HVO_1338(154/1284)_(92)_HVO_1339(378/378)_(59)_HVO_1340(845/1128)
4_21_6_458-B07	4	21	6	458-B07	0.355739	687.032	1930	0.670647	1662.78	2480	0.96678	1.03436	2776.48	2685	1.70808	0.585451	1852.78	3164	4	0.925313	0.578423	FS458-B07 HVO_2220(1604/2562)
6_3_5_458-B10	6	3	5	458-B10	0.549368	1227.39	2235	0.605357	1522.26	2514	1.57998	0.63292	2629.98	4156	0.96565	1.03557	2384.95	2303	4	0.925088	0.473962	FS458-B10 HVO_1066(859/1698)_HVO_1067(338/342)_HVO_1068(357/474)
6_13_1_htsf_2782	6	13	1	438-B06	1.4088	1831.44	1300	1.01875	2181.91	2142	0.690678	1.44785	3954.17	2731	0.580379	1.72301	6272.27	3640	4	0.924651	0.372613	FS438-B06 HVO_B0197(1032/1113)_(6)_HVO_B0198(511/1197)
1_11_12_446-E08	1	11	12	446-E08	1.12318	2395.61	2133	1.57868	3722.27	2358	0.398891	2.50695	10631.5	4241	0.597729	1.673	6274.23	3750	4	0.924621	0.532439	FS446-E08 HVO_2546(385/456)_HVO_2547(671/708)
1_7_3_sRNA358anti	1	7	3	sRNA358anti	0.887738	3052.4	3438	1.06629	4828.66	4529	0.902586	1.10793	5521.88	4983	0.839742	1.19084	8079.29	6785	4	0.92409	0.0985232	#N/A
5_3_7_455-A02	5	3	7	455-A02				0.924003	1572.65	1702									1	0.924003		FS455-A02 HVO_2431(259/831)_(43)_HVO_2432(894/894)_(288)_HVO_2433(125/834)
5_2_11_447-G06	5	2	11	447-G06	0.553228	857.504	1550				0.865432	1.15549	3085.33	2670	1.35242	0.739414	2177.38	2945	3	0.923694	0.40277	FS447-G06 HVO_2126(512/1722)_(212)_HVO_2127(920/1263)
1_14_11_448-G08	1	14	11	448-G08	0.457378	871.013	1905								1.38927	0.719801	1484.39	2062	2	0.923326	0.658949	FS448-G08 (9)_HVO_1189(1527/1527)_(122)
2_2_15_440-H04	2	2	15	440-H04											0.922829	1.08362	1347.09	1243	1	0.922829		FS440-H04 HVO_1265(192/486)_HVO_1266(1037/1152)
3_12_17_437-C07	3	12	17	437-C07	0.904464	859.433	950	0.769648	1590.75	2067					1.09413	0.913971	1915.87	2096	3	0.922746	0.16301	FS437-C07 HVO_0329(89/939)_(78)_HVO_0330(645/645)_(79)_HVO_0331(380/840)
7_17_18_436-A01	7	17	18	436-A01	1.09102	2759.71	2529	1.28771	4003.3	3109	0.56335	1.77509	8136.64	4583	0.747052	1.33859	6786.46	5070	4	0.922283	0.327388	#N/A
2_21_18_436-B08	2	21	18	436-B08	0.941131	1134.12	1205	0.716067	1829.91	2556	0.577377	1.73197	2719.4	1570	1.4526	0.68842	2740.6	3981	4	0.921794	0.384308	FS436-B08 HVO_1584(150/582)_(123)_HVO_1585(1741/2007)
5_2_21_sRNA57sense	5	2	21	sRNA57sense	0.526853	1200.38	2278	0.775325	2187.59	2821	0.776375	1.28804	4237.02	3290	1.60503	0.623043	3206.74	5148	4	0.920895	0.47095	#N/A
7_8_20_431-G05	7	8	20	431-G05											0.920331	1.08657	1792.64	1650	1	0.920331		FS431-G05 HVO_0871(290/396)_HVO_0872(110/114)_(42)_HVO_0873(480/480)_(248)_HVO_0874(158/1923)
1_6_12_446-C04	1	6	12	446-C04	0.486969	505.625	1038	0.497131	1584.01	3187	1.7757	0.56316	2002.13	3557					3	0.919932	0.74113	#N/A
8_9_20_431-B09	8	9	20	431-B09	1.17722	1127.68	958	0.779228	1563.78	2007	0.874067	1.14408	1872.76	1637	0.846714	1.18104	4075.6	3451	4	0.919307	0.1765	FS431-B09 HVO_0242(694/1083)_(116)_HVO_0243(865/1026)
4_3_4_460-F07	4	3	4	460-F07	0.751361	809.257	1077				0.619088	1.61528	1803	1116	1.38675	0.721108	1350.69	1873	3	0.919068	0.410392	FS460-F07 HVO_B0204(120/606)_(16)_HVO_B0205(1348/1740)
7_2_6_456-C09	7	2	6	456-C09	0.884522	1707.29	1930	0.978648	3292.56	3365	0.999884	1.00012	4355.61	4354	0.812747	1.2304	5090.91	4138	4	0.91895	0.0867538	FS456-C09 HVO_2160(970/6774)
2_7_2_HVO_1830	2	7	2	HVO_1830	0.948851	616.914	650								0.888263	1.12579	2880.51	2559	2	0.918557	0.0428415	#N/A
5_21_8_454-A10	5	21	8	454-A10	0.881305	752.004	853	1.01555	1709.26	1683					0.858356	1.16502	2726.22	2340	3	0.918404	0.0849112	FS454-A10 HVO_2565(407/843)_(984)_HVO_2568(118/291)
5_16_5_459-C10	5	16	5	459-C10	1.09102	4490.8	4116	1.31468	6322.89	4810	0.618602	1.61655	13564.7	8390	0.647857	1.54355	14200.2	9200	4	0.91804	0.34152	FS459-C10 HVO_0311(529/2202)_(174)_HVO_0312(258/258)_(21)_HVO_0313(585/585)_HVO_0314(120/1047)
5_18_19_434-G02	5	18	19	434-G02	0.926335	850.427	918	0.9091	1491.04	1640									2	0.917718	0.0121874	FS434-G02 HVO_B0022(557/1017)_HVO_B0023(917/921)_HVO_B0024(321/2118)
2_7_20_431-F08	2	7	20	431-F08	1.19459	974.582	816	0.873616	1282.39	1468	0.80987	1.23477	2128.34	1724	0.792534	1.26178	2490.54	1974	4	0.917652	0.187886	FS431-F08 HVO_0048(131/1467)_(1)_HVO_0049(1218/1218)_(274)_HVO_0050(19/117)
6_20_1_HVO_0758	6	20	1	438-H10	1.13991	1139.91	1000	0.955229	1880.65	1969	0.752658	1.32863	2987.66	2249	0.82236	1.21601	3869.01	3182	4	0.917538	0.170405	FS438-H10 HVO_B0189(434/843)_HVO_B0190(740/741)_(288)
4_1_20_431-B03	4	1	20	431-B03				0.916551	1407.65	1536									1	0.916551		FS431-B03 HVO_2106(570/777)_(2)_HVO_2107(426/426)_(211)_HVO_2108(23/762)
8_13_6_457-B09	8	13	6	457-B09	0.484396	996.454	2058	1.12981	1613.46	1428	0.754097	1.32609	2811.36	2120	1.29736	0.770795	2255.18	2926	4	0.916416	0.366808	FS457-B09 HVO_1163(72/501)_(81)_HVO_1164(813/813)_(82)_HVO_1165(463/909)
1_21_21_HVO_1482	1	21	21	HVO_1482	1.18944	1343.83	1130	0.87539	1582.59	1808					0.68438	1.46118	7896.24	5404	3	0.916404	0.255016	#N/A
4_9_3_sRNA56	4	9	3	sRNA56	0.66516	1048.56	1577	1.13655	2969.66	2613					0.947408	1.05551	4250.81	4027	3	0.916373	0.237223	#N/A
6_6_19_433-H02	6	6	19	433-H02	0.991951	858.147	865	0.840616	1431.78	1703									2	0.916283	0.10701	FS433-H02 HVO_1308(231/1293)_(324)_HVO_1309(1065/1176)
5_17_18_436-A02	5	17	18	436-A02	0.963003	2018.64	2096	0.765035	2729.78	3569	0.929179	1.07622	3396.08	3155	1.00631	0.993731	3642.81	3666	4	0.915882	0.105403	FS436-A02 HVO_2126(658/1722)_(212)_HVO_2127(920/1263)
2_15_17_437-B12	2	15	17	437-B12	0.972009	913.47	940	0.859067	1624.46	1891									2	0.915538	0.0798617	FS437-B12 HVO_3001(899/924)_HVO_3002(696/981)
8_13_20_432-B01	8	13	20	432-B01	1.13283	1076.22	950	0.86439	1810.04	2094	0.929727	1.07558	2029.4	1887	0.73485	1.36082	3145.94	2312	4	0.91545	0.166014	FS432-B01 (109)_HVO_1289(399/399)_(98)_HVO_1290(717/717)_(117)
1_11_18_435-E08	1	11	18	435-E08				0.601808	1575.13	2618					1.22859	0.813944	2006.42	2465	2	0.915197	0.443199	FS435-E08 HVO_0686(120/465)_(46)_HVO_0687(1304/1335)
2_12_12_446-H08	2	12	12	446-H08	1.60307	1610.79	1005	0.747648	1645.04	2200	0.586614	1.7047	2669.3	1566	0.722868	1.38338	2978.25	2153	4	0.915051	0.464114	#N/A
1_16_12_446-G12	1	16	12	446-G12	0.414921	798.321	1925								1.41432	0.707052	1365.73	1932	2	0.914622	0.706683	#N/A
6_13_13_444-F10	6	13	13	444-F10	0.91347	692.178	758												1	0.91347		FS444-F10 HVO_0690(218/1128)_(32)_HVO_0691(477/477)_(7)_HVO_0692(695/861)
8_6_4_460-D09	8	6	4	460-D09	0.358312	878.089	2450	0.515582	1579.75	3063	1.86606	0.53589	1915.25	3575					3	0.913317	0.828835	FS460-D09 HVO_A0166(139/366)_(30)_HVO_A0167(129/129)_(109)_HVO_A0168(741/741)_(239)_HVO_A0169(205/918)
4_10_14_442-D11	4	10	14	442-D11	1.16371	912.183	784				0.832533	1.20115	2144.83	1786	0.736087	1.35853	2123.45	1563	3	0.910776	0.224291	FS442-D11 HVO_0986(1262/2037)_HVO_0987(72/1530)
2_1_5_458-F08	2	1	5	458-F08	0.937915	1891.91	2017	0.860487	2378.85	2765	1.15096	0.868839	3673.22	4227	0.68947	1.45039	6251.02	4310	4	0.909708	0.191421	FS458-F08 HVO_2494(263/579)_(218)_HVO_2495(918/918)_(150)_HVO_2496(106/627)
8_16_5_459-D09	8	16	5	459-D09	0.552585	1276.28	2311	0.714648	1900.88	2660	1.66507	0.600577	3050.45	5080	0.704231	1.41999	5878.37	4140	4	0.909132	0.509369	FS459-D09 HVO_2747(211/594)_(53)_HVO_2748(357/357)_(3)_HVO_2749(291/291)_(123)_HVO_2750(753/1161)
2_17_19_434-F04	2	17	19	434-F04	0.908967	774.519	852												1	0.908967		FS434-F04 (71)_HVO_0947(222/222)_(134)_HVO_0948(432/432)_(23)_HVO_0949(402/402)_(104)
1_9_18_435-A08	1	9	18	435-A08	0.393049	741.068	1886	1.04678	2117.68	2023	1.2851	0.77815	2683.89	3449					3	0.908309	0.461864	FS435-A08 HVO_2530(533/1323)_(61)_HVO_2532(354/354)_HVO_2533(480/1011)
7_2_18_434-C09	7	2	18	434-C09							0.90726	1.10222	2444.16	2217					1	0.90726		FS434-C09 HVO_2767(1532/2655)
8_10_6_457-D05	8	10	6	457-D05	0.355739	895.458	2518				1.30856	0.764197	3778.5	4946	1.05708	0.946005	4702.9	4972	3	0.907126	0.493794	FS457-D05 (486)_HVO_1878(481/831)
6_12_20_431-H10	6	12	20	431-H10	1.20938	1187.51	982	0.875035	1770.3	2023	0.710598	1.40726	2258.35	1605	0.827029	1.20915	2329.06	1926	4	0.905511	0.214023	FS431-H10 HVO_1361(775/1044)_HVO_1362(146/150)_(495)_HVO_1363(142/465)
2_9_17_437-F04	2	9	17	437-F04	0.844638	833.702	987	0.847713	1478.62	1744	0.865907	1.15486	2122.63	1838	1.06295	0.940775	1528.84	1625	4	0.905303	0.105519	FS437-F04 HVO_1707(1090/1170)_(2)_HVO_1708(494/2346)
6_15_19_434-B02	6	15	19	434-B02	0.759724	553.871	729	0.877874	1406.59	1602	0.996094	1.00392	1695.19	1689	0.986514	1.01367	1583.43	1562	4	0.905051	0.11073	FS434-B02 HVO_0806(79/1758)_(114)_HVO_0807(288/288)_(71)_HVO_0808(306/306)_(130)_HVO_0809(599/2223)
4_18_20_432-D07	4	18	20	432-D07	0.920546	744.928	809	0.717841	1192.97	1662	1.19095	0.839666	1769.39	2107	0.788855	1.26766	2576.83	2033	4	0.904548	0.208588	FS432-D07 HVO_0994(704/1314)_(57)_HVO_0995(868/1038)
6_3_21_sRNA140sense	6	3	21	sRNA140sense	1.5053	12057.2	8009	0.617067	21439.8	34741	0.828596	1.20686	14166.5	11738	0.661587	1.51152	2764.47	1829	4	0.903136	0.411636	#N/A
3_14_15_441-G03	3	14	15	441-G03	1.5336	1119.32	730				0.672417	1.48717	2878.58	1936	0.50332	1.98681	5966.63	3003	3	0.903112	0.552525	FS441-G03 HVO_2755(88/342)_(21)_HVO_2756(1047/1047)_HVO_2757(166/639)
8_11_20_431-F09	8	11	20	431-F09	0.685102	582.819	851								1.11976	0.89305	1357.55	1520	2	0.90243	0.307348	FS431-F09 HVO_2680(397/660)_(100)_HVO_2681(798/798)_(93)_HVO_2682(213/213)_(40)
5_16_21_H75.2r	5	16	21	H75.2r	0.761654	530.713	697	1.04287	1390.26	1333									2	0.902264	0.198853	#N/A
5_2_13_443-G10	5	2	13	443-G10	0.362815	637.499	1757	0.546453	1517.65	2777	0.968561	1.03246	2624.91	2543	1.72835	0.578587	1855.07	3206	4	0.901545	0.606745	FS443-G10 HVO_0632(1537/2577)
8_12_12_446-H05	8	12	12	446-H05	0.452232	1096.81	2424	0.682002	1554.2	2279	1.64939	0.606284	2371.23	3913	0.820595	1.21863	1629.2	1337	4	0.901055	0.521506	#N/A
8_7_18_435-F01	8	7	18	435-F01	0.304919	582.819	1912				1.49461	0.669069	1561.37	2333					2	0.899766	0.841241	FS435-F01 HVO_2406(480/813)_HVO_2407(296/300)_HVO_2408(653/657)_(127)_HVO_2409(163/417)
6_18_7_456-H02	6	18	7	456-H02	0.916686	986.161	1076	0.9861	1953.75	1981	0.824695	1.21257	3179.82	2622	0.868592	1.15129	3260.02	2832	4	0.899018	0.0691498	FS456-H02 HVO_1171(518/747)_(124)_HVO_1172(910/948)
7_17_8_454-A05	7	17	8	454-A05				0.898809	1884.55	2097									1	0.898809		FS454-A05 HVO_A0200(807/1842)_(161)_HVO_A0201(183/258)
6_10_9_451-H10	6	10	9	451-H10	0.533929	540.362	1012								1.26308	0.791716	1722.68	2176	2	0.898505	0.515587	FS451-H10 HVO_0452(1431/2877)
3_15_5_459-A11	3	15	5	459-A11	0.456092	755.221	1657				1.34083	0.745806	2037.65	2731					2	0.898461	0.625605	FS459-A11 HVO_B0124(251/981)_(180)_HVO_B0125(810/1251)
6_2_20_431-D02	6	2	20	431-D02	0.897387	586.036	653												1	0.897387		FS431-D02 HVO_A0035(742/1185)_(224)
5_16_14_443-G02	5	16	14	443-G02	1.3271	2555.79	1926	0.431485	1763.55	4087	1.05685	0.94621	4219.26	4458	0.768638	1.301	4665.63	3586	4	0.896019	0.384585	#N/A
6_1_14_442-B02	6	1	14	442-B02	1.04856	1054.99	1006								0.74288	1.34611	2997.54	2227	2	0.89572	0.216149	FS442-B02 HVO_0114(398/555)_(150)_HVO_0115(153/153)_(3)_HVO_0116(279/279)_(3)_HVO_0117(264/666)
4_18_13_445-H03	4	18	13	445-H03	0.769373	1128.33	1467	0.768938	1719.2	2236	0.929727	1.07558	2997.18	2786	1.11243	0.898934	1381.74	1537	4	0.895117	0.163457	FS445-H03 HVO_0348(437/1830)_(6)_HVO_0349(1059/2931)
4_3_18_434-F11	4	3	18	434-F11	1.05692	1195.23	1131	0.988584	1998.1	2021	0.797985	1.25316	2746.04	2191	0.73344	1.36344	2189.8	1606	4	0.894233	0.153284	FS434-F11 HVO_1604(387/1122)_(130)_HVO_1605(820/1563)
2_14_18_435-D12	2	14	18	435-D12	0.894171	461.238	516												1	0.894171		FS435-D12 HVO_B0369(53/918)_HVO_B0370(790/810)_(214)_HVO_B0371(743/1491)
7_1_18_434-A09	7	1	18	434-A09	0.910896	844.638	927	0.722099	1851.55	2564	0.753737	1.32672	2968	2237	1.18619	0.843037	2869.07	3403	4	0.89323	0.212038	FS434-A09 (372)_HVO_C0040(1221/1221)_(116)
3_12_6_457-G07	3	12	6	457-G07	0.528783	953.997	1805	0.658583	1800.81	2735	0.876497	1.14091	2357.91	2067	1.50476	0.664557	2707.59	4075	4	0.892156	0.432869	FS457-G07 HVO_0600(145/534)_HVO_0601(947/951)_(81)_HVO_0602(543/744)
8_3_20_431-F01	8	3	20	431-F01	0.890955	520.42	584												1	0.890955		FS431-F01 HVO_B0093(725/1857)_(114)_HVO_B0094(222/222)_(114)_HVO_B0095(385/462)
1_7_6_457-E04	1	7	6	457-E04	0.818263	1809.57	2211	1.18623	3175.82	2677	0.557573	1.79349	6307.64	3517	0.999405	1.0006	4813.71	4811	4	0.890368	0.267939	FS457-E04 (623)_HVO_2160(968/6774)
6_6_7_455-H02	6	6	7	455-H02	0.721126	591.825	821	1.0592	1613.1	1523									2	0.890162	0.239052	FS455-H02 HVO_1986(580/786)_(145)_HVO_1987(900/900)_HVO_1988(161/1050)
4_1_15_440-F03	4	1	15	440-F03	0.91154	1031.83	1132	1.53326	3831.21	2499	0.468594	2.13405	5991.82	2808	0.637728	1.56807	4160.27	2653	4	0.887781	0.467424	FS440-F03 HVO_2549(215/393)_(3)_HVO_2550(177/177)_HVO_2551(515/519)_HVO_2552(697/744)
4_15_7_456-B03	4	15	7	456-B03	0.771303	640.715	831								1.004	0.996019	1816.5	1824	2	0.88765	0.16454	FS456-B03 HVO_1456(276/1563)_(365)_HVO_1457(876/876)_(56)_HVO_1458(114/114)_(74)_HVO_1459(58/717)
5_12_11_448-C06	5	12	11	448-C06	0.313925	613.054	1951	0.773551	1762.13	2278	1.51181	0.661459	2855.75	4317	0.947408	1.05551	2350.63	2227	4	0.886673	0.495083	FS448-C06 HVO_A0005(469/1359)_(182)_HVO_A0006(660/660)_(67)
6_7_17_437-B02	6	7	17	437-B02	1.40108	2376.31	1696	1.00171	2438.81	2435	0.714462	1.39965	3262.9	2331	0.427379	2.33984	4955.58	2118	4	0.886159	0.415715	FS437-B02 HVO_1751(636/2586)_(141)_HVO_1752(600/600)_(131)_HVO_1753(71/198)
4_6_18_435-D03	4	6	18	435-D03	0.376324	744.928	1980	1.29197	1723.46	1334	0.989221	1.0109	2536.76	2509					3	0.885839	0.466496	FS435-D03 HVO_B0093(719/1857)_(114)_HVO_B0094(222/222)_(114)_HVO_B0095(368/462)
6_21_18_436-B06	6	21	18	436-B06	0.714694	1027.33	1437	0.614228	1832.75	2983	0.869249	1.15042	3567.95	3102	1.33881	0.746932	3487.86	4670	4	0.884245	0.320682	FS436-B06 HVO_2438(207/639)_(326)_HVO_2440(799/1314)
7_21_18_436-A05	7	21	18	436-A05	0.587966	1751.03	2978	0.607486	2174.81	3581	0.917822	1.08954	4061.98	3728	1.42354	0.702476	4955.25	7053	4	0.884202	0.390017	#N/A
2_6_5_458-H12	2	6	5	458-H12	0.589252	1268.56	2152	0.739486	2338.39	3162	0.849121	1.17769	4035.34	3426	1.35722	0.736799	3100.18	4208	4	0.88377	0.333125	#N/A
6_19_7_456-B06	6	19	7	456-B06	0.38533	699.898	1817	0.867584	1549.59	1786	0.812793	1.23033	2555.15	2077	1.46372	0.68319	2213.34	3239	4	0.882357	0.443501	FS456-B06 HVO_A0570(1245/1401)_HVO_A0571(162/696)
6_21_6_458-B06	6	21	6	458-B06	0.416208	764.87	1839				1.34771	0.742001	2635.05	3551					2	0.881957	0.65867	FS458-B06 HVO_0020(521/1086)_(103)_HVO_0021(525/1722)
3_3_4_460-E07	3	3	4	460-E07	0.477963	890.955	1864								1.28537	0.777986	2374.82	3053	2	0.881666	0.570922	FS460-E07 HVO_2863(55/300)_HVO_2864(569/573)_(99)_HVO_2865(802/894)
2_21_6_458-B08	2	21	6	458-B08	0.48504	952.067	1963	0.911584	2299.72	2523	0.561945	1.77953	5287.87	2971	1.5664	0.638407	2640.25	4135	4	0.881242	0.493048	#N/A
2_22_19_434-H08	2	22	19	434-H08	0.685746	551.942	805	0.870777	1233.07	1416	1.08671	0.920208	1532.2	1665					3	0.881078	0.200681	FS434-H08 HVO_B0204(301/606)_(16)_HVO_B0205(1346/1740)
7_13_12_446-A09	7	13	12	446-A09	0.503695	1244.76	2472	0.579099	2064.1	3565	1.27678	0.783223	4583.92	5854	1.16407	0.859054	3592.14	4182	4	0.88091	0.395925	FS446-A09 HVO_2748(27/357)_(3)_HVO_2749(291/291)_(123)_HVO_2750(961/1161)
4_6_5_458-H11	4	6	5	458-H11	0.295269	705.044	2386	0.827132	1948.07	2355	1.55658	0.642433	2737.79	4262	0.844611	1.18398	2220.86	1876	4	0.880898	0.517596	#N/A
3_8_18_435-G03	3	8	18	435-G03	0.627206	1314.88	2096	0.717841	2130.46	2968	1.14594	0.872644	2253.27	2582	1.03176	0.969214	3630.06	3745	4	0.880689	0.247626	FS435-G03 HVO_A0441(617/1401)_(116)_HVO_A0442(357/357)_(297)_HVO_A0443(387/495)
7_9_9_451-E09	7	9	9	451-E09	0.880662	470.244	534												1	0.880662		FS451-E09 HVO_1333(1425/2841)
3_3_6_456-E11	3	3	6	456-E11	0.580246	798.964	1377	0.588679	1582.23	2687					1.47288	0.67894	2882.8	4246	3	0.880603	0.512947	FS456-E11 HVO_1524(1136/1431)
5_4_19_433-C02	5	4	19	433-C02	0.880019	674.81	767												1	0.880019		FS433-C02 HVO_2813(1083/1362)_(113)_HVO_2814(425/582)
7_18_6_458-C01	7	18	6	458-C01	0.463811	928.265	2001	0.584421	1668.46	2855	1.72142	0.580917	2038.28	3507	0.748149	1.33663	3400.59	2544	4	0.879449	0.573279	FS458-C01 HVO_B0285(415/1035)_(141)_HVO_B0286(336/336)_(198)_HVO_B0287(519/519)_(81)
4_4_5_458-D11	4	4	5	458-D11	0.542935	1209.38	2227	0.840261	1848.01	2199	0.786443	1.27155	2990.2	2352	1.34706	0.742356	2329.38	3138	4	0.879175	0.337683	FS458-D11 (36)_HVO_A0242(552/552)_(456)_HVO_A0243(186/186)_(18)_HVO_A0244(300/399)
3_16_11_448-C11	3	16	11	448-C11	1.39658	1104.53	791	0.49784	1513.39	3040	0.742381	1.34702	2822.77	2096					3	0.878934	0.46467	FS448-C11 HVO_1067(277/342)_HVO_1068(470/474)_HVO_1069(876/2406)
6_18_19_434-H02	6	18	19	434-H02	0.842065	804.754	956				0.914097	1.09398	2637.59	2411					2	0.878081	0.0509347	FS434-H02 HVO_B0244(760/1761)_(107)_HVO_B0246(671/675)_HVO_B0245(192/612)
5_6_18_435-C02	5	6	18	435-C02	0.485683	770.016	1585	1.09042	2454.78	2251	0.798793	1.25189	3091.04	2469	1.13682	0.879648	2347.69	2669	4	0.877929	0.301274	FS435-C02 HVO_0244(88/945)_(132)_HVO_0245(519/519)_(206)_HVO_0246(520/963)
1_21_19_434-E08	1	21	19	434-E08	0.860077	525.567	611	0.893132	1353.36	1515									2	0.876604	0.0233737	FS434-E08 HVO_0177(294/462)_HVO_0176(1320/2247)
8_8_7_455-D05	8	8	7	455-D05	0.530713	513.987	969	0.964455	1628.72	1689	1.13359	0.882157	2016.09	2285					3	0.876251	0.310964	FS455-D05 HVO_1608(945/1176)_(82)_HVO_1609(558/873)
5_16_12_446-G10	5	16	12	446-G10	0.263748	542.292	2056	0.667454	1779.17	2666	1.69733	0.589161	3132.89	5318					3	0.876177	0.73923	#N/A
5_17_11_448-E10	5	17	11	448-E10	0.550655	956.57	1738	0.513099	1418.3	2764	1.64252	0.608821	2451.77	4028	0.797076	1.25458	1758.97	1402	4	0.875837	0.526411	FS448-E10 HVO_1490(388/567)_(29)_HVO_1491(1227/1227)_(125)
5_14_17_437-G06	5	14	17	437-G06	0.698611	833.702	1193	0.964455	2207.46	2289	0.964414	1.0369	1928.57	1860					3	0.875827	0.153473	FS437-G06 (40)_HVO_1820(369/369)_HVO_1821(551/555)_(51)_HVO_1822(416/456)
4_22_14_443-D11	4	22	14	443-D11	0.455448	776.449	1704	0.668164	2026.85	3034					1.50328	0.665211	2235.57	3360	3	0.875631	0.553869	FS443-D11 HVO_1492(345/444)_(119)_HVO_1493(150/150)_(200)_HVO_1494(848/993)
8_2_11_447-H05	8	2	11	447-H05	0.874229	762.297	872												1	0.874229		#N/A
7_11_1_HVO_0003 Pol D1	7	11	1	438-E01	0.823409	667.09	810				0.923736	1.08256	2165.75	2001					2	0.873573	0.0709418	#N/A
4_5_6_457-B03	4	5	6	457-B03	0.506911	595.685	1175								1.23753	0.80806	1589.64	1967	2	0.872222	0.516627	FS457-B03 HVO_B0046(358/1380)_(457)_HVO_B0047(1105/1203)
3_19_12_447-E03	3	19	12	447-E03	1.27049	847.211	667	0.470518	1574.42	3347									2	0.870506	0.565669	FS447-E03 HVO_B0260(1536/1635)
6_18_9_452-H06	6	18	9	452-H06	1.35927	3598.56	2647	0.903068	2612.33	2893	0.742381	1.34702	4404.44	3270	0.474733	2.10645	14036.8	6664	4	0.869863	0.371034	FS452-H06 (122)_HVO_2913(600/600)_(100)_HVO_2914(423/423)_(164)_HVO_2915(240/291)
5_12_7_455-C10	5	12	7	455-C10	0.836275	976.512	1168				0.90207	1.10856	2115.02	1908					2	0.869172	0.0465237	FS455-C10 HVO_B0345(127/1137)_(98)_HVO_B0346(1242/1242)_(92)_HVO_B0347(139/1053)
5_15_8_454-E02	5	15	8	454-E02	0.786742	997.74	1268	0.745873	1675.91	2247	0.92645	1.07939	2867.17	2657	1.01735	0.982943	2249.3	2288	4	0.869104	0.12548	FS454-E02 HVO_0654(147/270)_(102)_HVO_0655(1026/1026)_(38)_HVO_0656(193/726)
3_18_3_H225.1	3	18	3	H225.1	0.486326	647.148	1330	1.12023	3643.85	3253	0.999884	1.00012	1718.65	1718					3	0.868813	0.336665	#N/A
6_8_4_460-H10	6	8	4	460-H10	0.697325	1033.12	1481				1.04012	0.96143	2026.23	2107					2	0.868721	0.242391	FS460-H10 HVO_1806(126/1428)_(44)_HVO_1807(441/441)_(96)_HVO_1808(911/1431)
5_22_9_452-G10	5	22	9	452-G10				0.928261	1429.3	1540	0.940261	1.06353	1809.97	1702	0.737152	1.35657	2481.06	1829	3	0.868558	0.113959	FS452-G10 HVO_2187(718/1083)_(510)_HVO_2188(385/675)
1_17_6_458-A04	1	17	6	458-A04	0.331294	658.084	1988	0.513808	1617.01	3147	1.51181	0.661459	2168.29	3277	1.1173	0.895011	2103.18	2350	4	0.868554	0.544716	FS458-A04 HVO_0283(1132/2055)
3_12_16_439-G03	3	12	16	439-G03											0.868345	1.15162	1621.68	1408	1	0.868345		FS439-G03 HVO_0977(164/612)_(199)_HVO_0978(417/417)_HVO_0979(698/702)_HVO_0980(314/1674)
7_16_19_434-C01	7	16	19	434-C01				0.867938	1249.04	1439									1	0.867938		#N/A
7_21_3_H35.2	7	21	3	H35.2	0.33837	618.2	1827	0.920455	2129.75	2314	0.778675	1.28423	3518.48	2740	1.4322	0.698226	3015.51	4319	4	0.867425	0.450762	#N/A
1_20_9_452-C12	1	20	9	452-C12	0.86651	587.322	678												1	0.86651		FS452-C12 HVO_0466(868/1140)_(300)_HVO_0467(324/1209)
2_16_9_452-D08	2	16	9	452-D08	0.939844	1141.84	1215	0.903422	1667.04	1845					0.751826	1.3301	3857.24	2900	3	0.865031	0.0997155	FS452-D08 HVO_2882(171/723)_(183)_HVO_2883(1202/2109)
5_1_6_456-A10	5	1	6	456-A10	0.468314	730.132	1558	0.807261	1710.33	2119	1.07486	0.930355	2583.05	2776	1.1076	0.902857	2619	2901	4	0.864507	0.296415	FS456-A10 HVO_0283(1525/2055)_(150)_HVO_0284(109/390)
5_16_8_454-G02	5	16	8	454-G02	0.86458	914.756	1058	0.864035	1525.81	1766									2	0.864307	0.000385051	FS454-G02 HVO_0009(199/1347)_(28)_HVO_0010(660/660)_(48)_HVO_0011(535/573)
4_8_20_431-H07	4	8	20	431-H07	1.26406	1388.86	1099	0.888164	1737.3	1956	0.695859	1.43707	2896.97	2016	0.6071	1.64717	4164.19	2528	4	0.863797	0.291491	#N/A
2_13_7_455-F12	2	13	7	455-F12	0.357025	522.35	1463				0.822116	1.21637	2570.37	2113	1.40652	0.710975	1419.99	1997	3	0.861887	0.525876	FS455-F12 HVO_B0034(368/1380)_(54)_HVO_B0035(954/954)_(2)_HVO_B0036(65/930)
6_22_20_432-D10	6	22	20	432-D10	0.957857	728.203	760								0.763078	1.31048	2676.21	2042	2	0.860467	0.137729	FS432-D10 HVO_0399(161/1041)_(70)_HVO_0400(381/381)_(192)_HVO_0401(459/459)_(77)_HVO_0402(298/678)
4_5_10_449-B11	4	5	10	449-B11	0.897387	724.343	807				0.956227	1.04578	1845.49	1765	0.72751	1.37455	2968.77	2160	3	0.860375	0.118766	FS449-B11 HVO_0887(115/864)_HVO_0888(1622/1761)
5_4_21_sRNA174sense	5	4	21	sRNA174sense	0.499835	1191.37	2385	0.780648	2477.14	3173					1.30012	0.769161	3322.13	4319	3	0.860201	0.406029	#N/A
3_12_11_448-C07	3	12	11	448-C07	1.10517	1271.78	1151				0.615223	1.62543	3465.84	2132					2	0.860196	0.346444	#N/A
1_11_20_431-E12	1	11	20	431-E12	0.860077	526.21	612												1	0.860077		FS431-E12 HVO_B0316(1070/1653)_(148)_HVO_B0317(208/1728)
1_17_20_432-A08	1	17	20	432-A08	0.860077	428.43	498												1	0.860077		FS432-A08 HVO_A0190(1094/1434)_(214)_HVO_A0191(141/141)_HVO_A0192(161/1299)
7_16_6_457-G09	7	16	6	457-G09	0.681243	1627.52	2388	0.760777	3613.33	4749	0.525781	1.90193	6551.17	3444	1.46864	0.680902	4834.3	7099	4	0.85911	0.417908	FS457-G09 (938)_HVO_2160(631/6774)
4_22_19_434-H07	4	22	19	434-H07	0.568667	418.138	735	0.968358	1541.42	1592					1.03948	0.962023	1681.82	1748	3	0.858834	0.253795	FS434-H07 HVO_0236(98/1131)_(77)_HVO_0237(1300/1338)
2_8_11_448-D04	2	8	11	448-D04	0.613697	1279.5	2084	0.600744	1864.33	3104	1.26958	0.787662	3407.5	4327	0.948289	1.05453	3657.19	3468	4	0.858077	0.318022	FS448-D04 HVO_B0159(97/624)_(276)_HVO_B0160(576/576)_HVO_B0161(653/654)_HVO_B0162(183/1449)
1_19_19_434-A08	1	19	19	434-A08	0.800894	688.962	860	0.914422	1457.68	1594									2	0.857658	0.0802766	FS434-A08 HVO_B0377(181/1020)_(260)_HVO_B0378(393/393)_(63)_HVO_B0379(866/1530)
4_20_13_445-D07	4	20	13	445-D07	0.43422	808.614	1862	0.78597	1558.46	1983	0.68468	1.46054	1930.47	1322	1.52198	0.657039	1561.2	2376	4	0.856712	0.467504	FS445-D07 HVO_2160(1672/6774)
5_9_6_457-A06	5	9	6	457-A06	0.856217	727.559	850												1	0.856217		FS457-A06 HVO_0603(171/669)_(329)_HVO_0604(897/897)_(60)_HVO_0605(53/774)
5_5_18_435-A02	5	5	18	435-A02	0.488256	744.285	1524	1.22349	1631.91	1334									2	0.855872	0.519888	FS435-A02 HVO_A0449(1139/1167)_(705)
1_6_8_453-C08	1	6	8	453-C08	0.855574	771.946	902												1	0.855574		FS453-C08 HVO_B0083(510/870)_(84)_HVO_B0084(417/417)_(175)_HVO_B0085(49/1590)
6_14_20_432-D02	6	14	20	432-D02	1.14891	1065.93	928	0.78739	1287.36	1635	0.775611	1.28931	2256.44	1750	0.706019	1.41639	4520.82	3192	4	0.854483	0.199544	FS432-D02 HVO_0651(372/384)_(43)_HVO_0652(270/270)_(1)_HVO_0653(135/135)_(34)_HVO_0654(270/270)_(102)_HVO_0655(281/1026)
8_1_6_456-B09	8	1	6	456-B09	1.01768	1089.09	1070	0.963745	1597.13	1657	0.61046	1.63811	3811.47	2327	0.823024	1.21503	3008.32	2476	4	0.853728	0.181757	FS456-B09 HVO_1069(13/2406)_(239)_HVO_1070(339/339)_(254)_HVO_1071(227/402)
7_3_20_431-E01	7	3	20	431-E01	0.798321	676.739	848	0.743744	1740.84	2341					1.01871	0.981636	1895.28	1931	3	0.853591	0.145576	FS431-E01 HVO_2766(1794/2757)
5_10_19_433-G06	5	10	19	433-G06	0.853644	1006.1	1179	0.845229	1835.59	2172	0.888849	1.12505	2304.64	2049	0.826359	1.21013	2790.29	2306	4	0.85352	0.0261701	FS433-G06 HVO_0283(1864/2055)
2_14_20_432-D04	2	14	20	432-D04	1.36056	1432.6	1053	0.802293	1840.55	2294	0.747307	1.33814	2740.96	2048	0.501999	1.99204	8134.86	4084	4	0.853038	0.362655	FS432-D04 HVO_2372(33/447)_(129)_HVO_2373(378/378)_(169)_HVO_2374(714/1002)
7_18_20_432-C05	7	18	20	432-C05	0.852357	592.469	695												1	0.852357		#N/A
8_5_4_460-B09	8	5	4	460-B09	0.461881	1208.1	2615	1.05849	3771.95	3563	1.16715	0.856789	4981.55	5814	0.718792	1.39122	5556.07	3994	4	0.851577	0.322434	FS460-B09 (60)_HVO_1018(1657/1902)
4_11_12_446-F07	4	11	12	446-F07	0.360885	684.459	1895	0.477969	1554.2	3252	1.76378	0.566965	2396.6	4229	0.800832	1.2487	2119.2	1697	4	0.850866	0.636408	FS446-F07 HVO_B0087(490/1131)_(143)_HVO_B0088(219/219)_(180)_HVO_B0089(349/1062)
5_7_21_p13r	5	7	21	p13r	0.850427	546.152	642												1	0.850427		#N/A
8_9_11_448-F01	8	9	11	448-F01	1.08137	4015.41	3713	0.942455	4473.11	4747	0.577166	1.7326	16093.2	9289	0.800623	1.24903	8837.34	7075	4	0.850403	0.215217	FS448-F01 HVO_0316(809/1761)_(4)_HVO_0317(385/1407)
4_15_5_459-B11	4	15	5	459-B11	0.411061	853.001	2074	0.886035	1554.2	1754	1.20368	0.830787	3034.59	3654	0.895807	1.11631	3962.83	3550	4	0.849145	0.327184	FS459-B11 HVO_2603(273/591)_(91)_HVO_2604(450/450)_(57)_HVO_2605(725/1290)
6_7_4_460-F10	6	7	4	460-F10	0.556445	1150.2	2066	0.611744	1921.1	3140	0.735456	1.3597	2471.43	1818	1.48865	0.671749	2772.64	4127	4	0.848074	0.43356	FS460-F10 HVO_1400(1114/1560)_(223)_HVO_1401(566/1134)
8_16_8_454-H01	8	16	8	454-H01	0.849784	880.662	1036	0.800874	1792.65	2238	0.891865	1.12125	2900.15	2587					3	0.847508	0.0455384	FS454-H01 HVO_0133(319/1683)_(222)_HVO_0134(543/543)_(93)_HVO_0135(87/873)
7_3_18_434-E09	7	3	18	434-E09	1.16886	1876.47	1605	1.11029	4452.53	4010	0.57069	1.75226	8241.28	4704	0.528264	1.89299	7244.43	3827	4	0.844526	0.341969	FS434-E09 HVO_0316(1035/1761)_(4)_HVO_0317(385/1407)
6_20_9_452-D10	6	20	9	452-D10	0.843351	479.893	569												1	0.843351		FS452-D10 HVO_2581(703/1158)_(210)_HVO_2582(582/582)_(77)
1_13_7_455-E12	1	13	7	455-E12	0.461881	791.888	1715	1.28984	2753.91	2135	0.904138	1.10603	3716.35	3361	0.715598	1.39743	2162.02	1547	4	0.842865	0.348755	FS455-E12 HVO_C0036(1507/3915)
8_22_7_456-H05	8	22	7	456-H05	0.450945	478.607	1061				1.23093	0.812396	1522.05	1873					2	0.840936	0.55153	FS456-H05 HVO_1210(266/642)_(10)_HVO_1211(663/663)_(319)_HVO_1212(485/741)
5_14_11_448-G06	5	14	11	448-G06	0.559018	746.858	1336				1.12149	0.891669	1723.73	1933					2	0.840255	0.397729	FS448-G06 HVO_1950(304/519)_(266)_HVO_1951(333/333)_(174)_HVO_1952(250/885)
1_9_13_444-E08	1	9	13	444-E08	0.478607	766.8	1602				1.20001	0.833324	2102.34	2522					2	0.83931	0.510112	FS444-E08 HVO_2652(1425/1617)_(75)_HVO_2653(79/477)
8_4_13_444-D01	8	4	13	444-D01	1.02283	2980.36	2914	0.98539	3747.11	3803	0.624235	1.60196	9851.49	6149	0.724752	1.37978	7596.15	5505	4	0.839302	0.195277	FS444-D01 (353)_HVO_2412(486/486)_(412)_HVO_2413(398/1263)
4_4_10_449-H07	4	4	10	449-H07	0.825339	594.399	720								0.847888	1.1794	2445.1	2073	2	0.836613	0.0159444	FS449-H07 HVO_0466(866/1140)_(300)_HVO_0467(323/1209)
7_14_12_446-C09	7	14	12	446-C09	0.360242	544.222	1510	0.417647	1644.68	3939	1.73086	0.577746	1983.74	3435					3	0.836251	0.77529	#N/A
6_15_14_443-F02	6	15	14	443-F02	0.371177	742.998	2000				1.47091	0.67985	2782.19	4091	0.666198	1.50106	2799.77	1865	3	0.836096	0.569213	FS443-F02 (2)_HVO_0145(1026/1026)_HVO_0146(13/606)
5_19_19_434-A06	5	19	19	434-A06	0.782882	831.129	1062	0.963745	1916.14	1988	0.613071	1.63113	2803.75	1719	0.983975	1.01629	1774.66	1746	4	0.835918	0.17391	FS434-A06 HVO_C0042(1294/3825)
2_6_12_446-D04	2	6	12	446-D04	0.579603	569.954	983	0.601099	1386.36	2306	0.915158	1.09271	1835.98	1680	1.2461	0.802503	1765.51	2200	4	0.83549	0.313776	#N/A
4_11_19_433-B11	4	11	19	433-B11	0.834988	708.904	849												1	0.834988		FS433-B11 HVO_1811(326/2580)_(60)_HVO_1812(1128/1128)_(153)
5_15_7_456-A02	5	15	7	456-A02	0.988734	1693.78	1713	1.30013	3032.11	2332	0.585525	1.70787	3627.56	2124	0.464921	2.1509	8526.47	3964	4	0.834828	0.382614	FS456-A02 HVO_2542(228/498)_HVO_2543(461/465)_HVO_2544(644/645)_HVO_2545(144/555)
5_11_19_433-A10	5	11	19	433-A10	0.90575	1000.96	1105	1.06487	1846.59	1734	0.704251	1.41995	2497.44	1759	0.663165	1.50792	1832.19	1215	4	0.83451	0.18661	FS433-A10 HVO_C0041(400/2508)_(104)_HVO_C0042(1262/3825)
2_10_7_455-H08	2	10	7	455-H08											0.834473	1.19836	1433.39	1196	1	0.834473		FS455-H08 HVO_B0080(32/900)_HVO_B0081(1028/1032)_HVO_B0082(510/1710)
4_14_18_435-D11	4	14	18	435-D11	0.833702	529.426	635												1	0.833702		FS435-D11 (247)_HVO_B0237(276/276)_(117)_HVO_B0238(381/381)_(150)
3_10_5_459-G03	3	10	5	459-G03	0.825339	1958.81	2374	0.606067	1488.91	2457	1.00884	0.991237	2696.57	2720	0.888521	1.12547	6642.3	5901	4	0.832192	0.168876	FS459-G03 HVO_2452(1616/3102)
1_22_11_449-G04	1	22	11	449-G04											0.831977	1.20196	1302.96	1084	1	0.831977		FS449-G04 HVO_B0294(809/867)_(10)_HVO_B0295(509/1134)
5_7_6_457-E02	5	7	6	457-E02	0.877445	1899.63	2165	0.684841	3513.98	5131	1.00498	0.995042	5192.74	5219	0.757598	1.31996	8235.87	6239	4	0.831217	0.140448	FS457-E02 HVO_0869(1699/4536)
2_14_17_437-H08	2	14	17	437-H08	0.634926	600.188	945	0.961261	1632.97	1699					0.893452	1.11925	1493.21	1334	3	0.82988	0.172206	FS437-H08 HVO_1602(252/870)_HVO_1603(1043/1047)_(255)_HVO_1604(120/1122)
2_4_17_436-D12	2	4	17	436-D12				0.439647	1305.46	2969					1.21831	0.820808	1185.94	1445	2	0.828979	0.550599	FS436-D12 HVO_B0263(703/1311)_(129)_HVO_B0264(307/969)
7_12_8_453-G09	7	12	8	453-G09	1.23511	2008.35	1626	0.76468	2331.65	3049	0.717714	1.39331	3449.99	2476	0.597963	1.67234	8367.93	5004	4	0.828868	0.279779	FS453-G09 (122)_HVO_2913(600/600)_(100)_HVO_2914(423/423)_(164)_HVO_2915(240/291)
2_8_20_431-H08	2	8	20	431-H08	0.917973	793.175	864	1.06168	1531.13	1442	0.637613	1.56835	2581.78	1646	0.697328	1.43404	2741.58	1912	4	0.828649	0.196657	FS431-H08 HVO_2976(1350/1824)_(134)_HVO_2977(288/966)
4_22_7_456-H07	4	22	7	456-H07	0.609194	643.932	1057	0.831035	1755.39	2112	0.960888	1.0407	2269.76	2181	0.911555	1.09703	2426.79	2212	4	0.828168	0.155484	#N/A
3_15_9_452-A07	3	15	9	452-A07	0.827269	482.466	583												1	0.827269		FS452-A07 HVO_0086(363/1419)_(343)_HVO_0087(958/984)
3_7_19_433-A07	3	7	19	433-A07	0.827269	601.475	727												1	0.827269		FS433-A07 HVO_C0041(400/2508)_(104)_HVO_C0042(869/3825)
2_11_4_SerThrPhosphatase(435-H11)	2	11	4	SerThrPhosphatase(435-H11)	0.619487	575.743	929								1.03316	0.967907	2156.13	2228	2	0.826322	0.292509	#N/A
5_2_7_454-G10	5	2	7	454-G10	0.825339	652.938	791												1	0.825339		FS454-G10 HVO_0077(859/882)_(1)_HVO_0078(657/1092)
2_6_20_431-D08	2	6	20	431-D08											0.824354	1.21307	1966.21	1621	1	0.824354		#N/A
3_17_12_447-A03	3	17	12	447-A03				0.823938	1626.23	1974									1	0.823938		FS447-A03 HVO_1523_A(295/915)_(52)_HVO_1524(1271/1431)
8_5_8_453-B05	8	5	8	453-B05	0.823409	778.379	945												1	0.823409		FS453-B05 HVO_2834_A(216/474)_(200)_HVO_2835(1011/1011)_(64)_HVO_2836(146/1551)
8_15_8_454-F01	8	15	8	454-F01	0.823409	532.643	647												1	0.823409		FS454-F01 HVO_2385(127/2277)_HVO_2386(1197/2127)
5_10_5_459-G02	5	10	5	459-G02	0.587966	831.129	1413	0.415872	1537.52	3696	0.929179	1.07622	2472.07	2297	1.35782	0.736472	2705.63	3673	4	0.822711	0.415654	FS459-G02 HVO_1705(941/1167)_(12)_HVO_1706(442/1596)
3_3_5_458-A11	3	3	5	458-A11	0.513344	975.869	1901	0.918681	2043.88	2225					1.03561	0.965618	2550.03	2641	3	0.822543	0.274082	FS458-A11 HVO_B0083(498/870)_(84)_HVO_B0084(417/417)_(175)_HVO_B0085(438/1590)
1_11_17_437-A08	1	11	17	437-A08	0.821479	761.654	927												1	0.821479		FS437-A08 (248)_HVO_A0098(276/276)_(133)_HVO_A0099(492/492)_HVO_A0100(356/525)
7_1_12_445-A09	7	1	12	445-A09	0.304919	712.12	2337				1.3329	0.750245	2730.82	3640					2	0.818908	0.726891	FS445-A09 HVO_0058(187/1335)_HVO_0059(1076/1080)_HVO_0060(12/1440)
3_14_4_cmip9	3	14	4	cmip9	1.09681	1311.67	1196	0.540421	2082.56	3853									2	0.818614	0.393424	#N/A
2_2_20_431-D04	2	2	20	431-D04											0.818181	1.22222	2332.98	1909	1	0.818181		FS431-D04 HVO_1693(10/504)_(78)_HVO_1694(1714/1845)
8_8_2_HVO_1762	8	8	2	HVO_1762	0.81762	615.627	753												1	0.81762		#N/A
1_2_19_432-G12	1	2	19	432-G12											0.817088	1.22386	1815.19	1483	1	0.817088		FS432-G12 HVO_A0508(59/321)_(2)_HVO_A0509(819/819)_HVO_A0510(436/444)_(3)_HVO_A0511(105/168)
6_9_12_446-B06	6	9	12	446-B06	0.353809	645.862	1824				1.27988	0.781321	1763.68	2258					2	0.816847	0.654834	FS446-B06 HVO_1439(870/981)_(66)
5_20_5_460-C02	5	20	5	460-C02	0.957857	885.808	925				0.675008	1.48147	1810.61	1222					2	0.816432	0.200004	FS460-C02 HVO_B0322(1206/2100)_(375)_HVO_B0323(132/1149)
3_18_7_456-G03	3	18	7	456-G03	0.815047	518.491	636												1	0.815047		FS456-G03 HVO_B0265(1371/3147)
4_5_17_436-F11	4	5	17	436-F11	0.871013	2110.63	2423	0.821454	2664.14	3243	0.850036	1.17642	6408.48	5447	0.705368	1.4177	7164.34	5053	4	0.811968	0.0739123	FS436-F11 HVO_2777(384/399)_HVO_2778(431/438)_HVO_2779(347/351)_(255)_HVO_2781(128/780)
5_21_18_436-A06	5	21	18	436-A06	0.852357	1836.59	2154	0.845229	2264.23	2679	0.872134	1.14661	4303.61	3753	0.677559	1.47589	4811.42	3260	4	0.81182	0.0902277	#N/A
4_16_16_439-H07	4	16	16	439-H07	0.729489	513.344	704	0.892777	1285.58	1440									2	0.811133	0.115462	FS439-H07 HVO_2840(47/1653)_(4)_HVO_2841(387/387)_(436)_HVO_2842(644/1377)
3_9_20_431-A11	3	9	20	431-A11				0.801938	2106.33	2627					0.819496	1.22026	2878.88	2359	2	0.810717	0.0124154	FS431-A11 HVO_1895(727/1659)_(33)_HVO_1896(306/306)_(68)_HVO_1897(481/540)
3_17_14_443-A07	3	17	14	443-A07	0.448372	775.163	1730				1.17061	0.854252	2021.79	2367					2	0.809493	0.510702	#N/A
2_20_21_HVO_1830	2	20	21	HVO_1830	0.773233	642.645	831								0.845311	1.183	2738.32	2315	2	0.809272	0.0509668	#N/A
7_16_9_452-C05	7	16	9	452-C05	0.809257	612.411	757												1	0.809257		FS452-C05 HVO_2103(1004/1491)_(123)_HVO_2104(297/297)_(106)_HVO_2105(41/678)
6_21_8_454-B10	6	21	8	454-B10	0.80797	647.792	802												1	0.80797		FS454-B10 HVO_0798(233/1875)_(281)_HVO_0799(270/270)_(216)_HVO_0800(315/624)
7_19_8_454-E05	7	19	8	454-E05	0.67095	683.172	1018				0.680543	1.46942	3603.46	2452	1.07039	0.934237	1887.11	2020	3	0.807295	0.227899	#N/A
1_20_19_434-C08	1	20	19	434-C08	0.80604	548.725	681												1	0.80604		FS434-C08 HVO_B0265(1303/3147)_(57)_HVO_B0266(377/1308)
3_20_18_436-G03	3	20	18	436-G03	0.724343	1163.07	1606	0.457743	1651.42	3609	0.993584	1.00646	2588.12	2572	1.03631	0.964965	4318.81	4476	4	0.802994	0.268417	FS436-G03 HVO_0705(320/468)_(346)_HVO_0707(426/426)_(37)_HVO_0708(512/993)
3_4_20_431-G03	3	4	20	431-G03	0.724986	595.042	821	0.640486	2063.04	3221	1.26856	0.788297	1950.13	2473	0.577531	1.73151	2929.87	1692	4	0.80289	0.316269	FS431-G03 HVO_A0105(259/339)_(86)_HVO_A0106(396/396)_(173)_HVO_A0107(243/243)_(18)_HVO_A0108(492/492)_(46)
3_8_6_457-G03	3	8	6	457-G03											0.802724	1.24576	2951.45	2369	1	0.802724		#N/A
3_15_16_439-E07	3	15	16	439-E07	0.690249	494.689	717				0.914627	1.09334	1840.42	1683					2	0.802438	0.15866	FS439-E07 (13)_HVO_0328(891/891)_(89)_HVO_0329(490/939)
3_21_9_452-E11	3	21	9	452-E11	0.802181	548.725	684												1	0.802181		FS452-E11 HVO_B0043(95/642)_HVO_B0044(1391/1782)
6_22_19_434-H06	6	22	19	434-H06	0.802181	522.994	652												1	0.802181		FS434-H06 HVO_B0122(1561/1587)_(106)
4_11_11_448-B07	4	11	11	448-B07	0.637499	1234.47	1937				0.574642	1.74021	4576.94	2630	1.18895	0.841075	2460.79	2926	3	0.800365	0.337993	#N/A
6_16_18_435-H10	6	16	18	435-H10	0.443226	842.065	1900	0.739486	1548.88	2095	0.982441	1.01787	3087.23	3033	1.02657	0.974117	2064.93	2120	4	0.797931	0.268049	FS435-H10 HVO_0882(741/1137)_(36)_HVO_0883(192/192)_(88)_HVO_0884(696/831)
2_11_22_sRNA137anti	2	11	22	sRNA137anti	0.830485	1907.35	2296	0.86439	2336.98	2704	0.548268	1.82393	4777.34	2619	0.939551	1.06434	7066.6	6639	4	0.795674	0.171118	#N/A
2_19_1_HVO_0767	2	19	1	438-F12											0.795625	1.25687	2653	2111	1	0.795625		FS438-F12 HVO_0029(238/2097)_(6)_HVO_0030(420/420)_(223)_HVO_0031(171/171)_(14)_HVO_0032(527/1086)
1_20_7_456-C08	1	20	7	456-C08	1.07494	1370.2	1275	0.583357	1536.1	2633	0.586614	1.7047	3626.93	2128	0.934386	1.07022	4009.57	3747	4	0.794823	0.249004	FS456-C08 (121)_HVO_C0006(246/246)_HVO_C0007(264/264)_(131)_HVO_C0008(282/282)_(101)_HVO_C0009(189/450)
2_5_10_449-B12	2	5	10	449-B12	0.812473	729.489	898								0.774476	1.2912	3387.18	2623	2	0.793475	0.0268683	FS449-B12 (121)_HVO_0581(1203/1203)_(2)_HVO_0582(186/186)_(78)
6_13_7_455-F10	6	13	7	455-F10	0.427144	809.257	1894	0.917261	1671.3	1822	0.811538	1.23223	2694.67	2187	1.01634	0.983924	2346.71	2385	4	0.79307	0.257886	FS455-F10 HVO_2175(1141/1965)
4_7_18_435-F03	4	7	18	435-F03	0.792531	761.654	961												1	0.792531		#N/A
3_21_19_434-E07	3	21	19	434-E07	0.57896	472.174	816	0.858358	1657.46	1931					0.939551	1.06434	1385.67	1302	3	0.79229	0.189157	#N/A
7_6_20_431-C05	7	6	20	431-C05	0.689605	515.917	748	0.601808	1359.04	2258	0.969752	1.03119	1956.47	1897	0.906692	1.10291	1588.33	1440	4	0.791965	0.174554	FS431-C05 HVO_2035(805/1119)_(67)_HVO_2036(192/192)_(300)
1_22_10_451-C04	1	22	10	451-C04	0.789958	495.332	627												1	0.789958		FS451-C04 HVO_1060(766/960)_(80)_HVO_1061(780/780)_(94)_HVO_1062(89/1161)
8_20_20_432-H05	8	20	20	432-H05	0.75908	709.547	935								0.818619	1.22157	2873.32	2352	2	0.78885	0.0421002	FS432-H05 HVO_B0169(35/831)_(2)_HVO_B0170(1299/1299)_(276)_HVO_B0171(157/324)
2_15_21_H75.1r	2	15	21	H75.1r	0.788672	576.386	731												1	0.788672		#N/A
4_10_13_444-H07	4	10	13	444-H07	0.786099	505.625	643												1	0.786099		FS444-H07 (47)_HVO_2515(702/702)_(135)_HVO_2516(833/1581)
7_20_9_452-C09	7	20	9	452-C09	0.784812	528.14	673												1	0.784812		FS452-C09 (16)_HVO_0026(1443/1443)_(92)
7_11_20_431-E09	7	11	20	431-E09	0.96236	810.543	842	0.853035	1833.1	2149	0.596376	1.6768	3206.46	1912	0.726473	1.37651	4257.68	3093	4	0.784561	0.158208	FS431-E09 (752)_HVO_A0213(845/1059)
5_13_16_439-A06	5	13	16	439-A06	0.973939	1154.06	1185	0.984326	2516.52	2557	0.519716	1.92413	4254.77	2211	0.659875	1.51544	3747.41	2473	4	0.784464	0.231991	FS439-A06 HVO_0315(236/321)_(6)_HVO_0316(1210/1761)
5_12_4_Cu-ATPase	5	12	4	Cu-ATPase	0.969436	793.818	819				0.757357	1.32038	2297.03	1740	0.625599	1.59847	2986.09	1868	3	0.784131	0.173475	#N/A
5_4_9_451-C06	5	4	9	451-C06	0.783525	575.1	734												1	0.783525		FS451-C06 HVO_B0001(1015/1233)_(121)_HVO_B0002(375/1158)
3_10_19_433-G07	3	10	19	433-G07	0.782882	699.898	894												1	0.782882		FS433-G07 HVO_B0043(384/642)_HVO_B0044(1269/1782)
7_9_12_446-A05	7	9	12	446-A05	0.62206	1765.18	2838	0.782422	2236.56	2859	0.596601	1.67616	4971.41	2966	1.12346	0.890108	4142.94	4654	4	0.781136	0.242587	#N/A
2_1_6_456-B12	2	1	6	456-B12	0.672236	756.507	1125	0.605357	1390.26	2297	1.05898	0.944307	2250.74	2383	0.787028	1.2706	2407.84	1895	4	0.7809	0.19999	FS456-B12 (41)_HVO_B0334(1035/1035)_(132)_HVO_B0335(197/1245)
5_7_13_444-A06	5	7	13	444-A06	0.643288	821.479	1277	0.913713	1532.2	1677									2	0.778501	0.191219	#N/A
6_8_19_433-D06	6	8	19	433-D06	0.777736	799.608	1028												1	0.777736		FS433-D06 HVO_B0030(284/876)_(141)_HVO_B0031(762/762)_(99)_HVO_B0032(358/765)
2_7_11_448-B04	2	7	11	448-B04	0.378254	813.117	2149	0.671357	2012.3	2997	0.997986	1.00202	3846.35	3839	1.06332	0.940448	3092.66	3288	4	0.77773	0.31674	#N/A
3_5_4_460-A11	3	5	4	460-A11	0.777092	758.437	976												1	0.777092		FS460-A11 HVO_2866(38/234)_(53)_HVO_2867(711/711)_(144)_HVO_2868(147/147)_(483)
4_17_2_HVO_A0131s	4	17	2	437-B11	1.04985	1060.14	1010								0.502989	1.98811	6626.61	3333	2	0.776418	0.386687	FS437-B11 HVO_0677(215/1305)_(594)_HVO_0678(114/114)_(46)_HVO_0679(321/798)
2_20_7_456-D08	2	20	7	456-D08	0.393693	568.024	1443	0.770357	1560.59	2026	0.835179	1.19735	2794.24	2334	1.10519	0.904818	2688.96	2972	4	0.776106	0.293293	#N/A
8_12_18_435-H05	8	12	18	435-H05	0.633639	1422.95	2246	0.603583	2131.88	3532	0.716084	1.39648	3252.75	2329	1.15093	0.86886	2940.98	3385	4	0.77606	0.2544	FS435-H05 HVO_2849(1185/2073)
3_10_21_H225.1	3	10	21	H225.1				1.1032	16202.7	14686	0.447832	2.23298	3195.68	1431					2	0.775515	0.463413	#N/A
8_6_9_451-H05	8	6	9	451-H05	0.692822	977.155	1411				0.833854	1.19925	2799.94	2335	0.799576	1.25066	3588.22	2869	3	0.775417	0.0735545	FS451-H05 HVO_C0053(550/1353)_(249)_HVO_C0054(847/1035)
6_15_9_452-B06	6	15	9	452-B06	0.773233	547.438	708												1	0.773233		FS452-B06 HVO_0776(97/651)_(54)_HVO_0777(282/282)_(162)_HVO_0778(453/1575)
2_15_14_443-F04	2	15	14	443-F04				0.772486	1603.88	2076									1	0.772486		FS443-F04 HVO_2663(18/885)_(41)_HVO_2664(750/750)_(7)_HVO_2665(798/798)_(62)
7_22_12_447-C05	7	22	12	447-C05	0.376324	714.694	1899				1.15942	0.862497	1630.5	1891					2	0.767874	0.553736	#N/A
3_7_21_p14	3	7	21	p14	0.223221	539.076	2414	1.30794	3094.91	2366					0.771157	1.29675	4995.13	3852	3	0.767439	0.542369	#N/A
7_22_7_456-G05	7	22	7	456-G05	0.792531	780.952	985				0.574433	1.74085	3337.74	1917	0.932961	1.07186	2465.37	2300	3	0.766642	0.180661	FS456-G05 HVO_1717(106/774)_HVO_1718(476/477)_(115)_HVO_1719(384/384)_(117)_HVO_1720(279/279)_(172)_HVO_1721(20/372)
8_13_17_437-F05	8	13	17	437-F05	0.417494	726.273	1739	0.965519	1952.33	2022	0.915158	1.09271	3616.14	3309					3	0.766057	0.302913	FS437-F05 HVO_0020(879/1086)_(103)_HVO_0021(400/1722)
7_8_13_444-C05	7	8	13	444-C05	0.362815	764.227	2106				0.901039	1.10983	3108.16	2801	1.03211	0.968887	2086.83	2154	3	0.765322	0.354689	FS444-C05 (85)_HVO_2516(1551/1581)
7_14_11_448-G05	7	14	11	448-G05	0.850427	3240.89	3811	1.16778	8142.87	6972	0.53361	1.87403	16157.2	8622	0.509015	1.96458	15588.5	7935	4	0.765208	0.31016	FS448-G05 HVO_0315(235/321)_(6)_HVO_0316(1461/1761)
6_8_18_435-H02	6	8	18	435-H02	0.76487	589.896	771												1	0.76487		FS435-H02 HVO_B0245(20/612)_(1109)_HVO_B0248(570/765)
6_13_5_459-F06	6	13	5	459-F06	0.663874	1523.95	2296	0.870777	2096.75	2408	0.614026	1.6286	5765.41	3540	0.91047	1.09833	4758.47	4333	4	0.764787	0.147614	#N/A
6_11_19_433-B10	6	11	19	433-B10	0.76101	487.613	641												1	0.76101		FS433-B10 HVO_0205(28/486)_(122)_HVO_0206(1777/2769)
7_3_10_449-E05	7	3	10	449-E05	0.928909	535.859	577								0.592061	1.68902	2981.19	1765	2	0.760485	0.238187	#N/A
1_12_16_439-G04	1	12	16	439-G04	0.759724	575.743	758												1	0.759724		#N/A
8_6_20_431-D05	8	6	20	431-D05							0.715759	1.39712	2235.52	1600	0.801672	1.24739	1733.8	1390	2	0.758715	0.0607493	FS431-D05 HVO_1917(698/2001)_(97)_HVO_1918(909/909)_(18)
4_19_7_456-B07	4	19	7	456-B07	0.402699	688.962	1711	0.804067	1435.33	1785	0.924278	1.08193	2235.52	2066	0.89267	1.12024	2680.78	2393	4	0.755928	0.240921	FS456-B07 HVO_2399(732/999)_(175)_HVO_2400(177/177)_(22)_HVO_2401(511/1422)
8_4_20_431-H01	8	4	20	431-H01	1.07043	1249.91	1168	0.984681	2170.2	2204	0.463361	2.15814	4838.23	2242	0.502576	1.98975	5139.94	2583	4	0.755262	0.316766	FS431-H01 HVO_0185(486/2157)_(130)_HVO_0186(841/1326)
2_12_3_sRNA437sense	2	12	3	sRNA437sense				0.752615	5166.82	6866									1	0.752615		#N/A
3_13_18_435-A11	3	13	18	435-A11	0.745571	966.863	1297												1	0.745571		FS435-A11 HVO_A0218(119/1086)_HVO_A0219(1409/1428)
5_22_5_460-G02	5	22	5	460-G02	0.629779	1065.29	1691	0.549647	1581.17	2876	1.01468	0.985529	2648.37	2688	0.786017	1.27224	2263.03	1779	4	0.745032	0.204817	FS460-G02 HVO_B0140(23/921)_HVO_B0141(1246/1257)_(93)_HVO_B0142(111/1035)
4_3_20_431-F03	4	3	20	431-F03											0.744507	1.34317	2037.47	1517	1	0.744507		FS431-F03 HVO_0792(1014/1179)_(69)_HVO_0793(396/396)_(115)_HVO_0794(176/1095)
8_5_19_433-F01	8	5	19	433-F01	0.742998	497.905	670												1	0.742998		FS433-F01 HVO_2704(92/507)_(84)_HVO_2705(288/288)_(94)_HVO_2706(552/849)
5_11_5_459-A06	5	11	5	459-A06	0.795748	1226.75	1542	0.453485	1742.62	3842	0.744133	1.34385	3996.02	2974	0.971476	1.02936	2840.63	2760	4	0.741211	0.21509	FS459-A06 (13)_HVO_B0087(1131/1131)_(143)_HVO_B0088(219/219)_(180)_HVO_B0089(97/1062)
6_10_20_431-D10	6	10	20	431-D10	0.739782	558.374	755												1	0.739782		FS431-D10 (6)_HVO_B0187(1149/1149)_(2)_HVO_B0188(433/939)
2_12_6_457-H08	2	12	6	457-H08	0.245736	634.282	2581				1.10732	0.903085	4001.73	4430	0.861741	1.16044	4087.37	3522	3	0.738264	0.443863	FS457-H08 HVO_B0293(733/894)_(4)_HVO_B0294(867/867)_(10)_HVO_B0295(140/1134)
3_15_21_H74	3	15	21	H74	0.735279	580.889	790												1	0.735279		#N/A
6_20_20_432-H06	6	20	20	432-H06	1.10067	872.942	793								0.369199	2.70857	2497.4	922	2	0.734933	0.517226	FS432-H06 HVO_0658(345/1392)_HVO_0659(338/339)_(95)_HVO_0660(541/741)
5_20_6_458-G02	5	20	6	458-G02	0.457378	979.728	2142	0.946713	1740.84	1839					0.800623	1.24903	1941.04	1554	3	0.734905	0.2512	FS458-G02 HVO_1921(567/1383)_(49)_HVO_1922(354/354)_(128)_HVO_1923(498/498)_(45)_HVO_1924(22/363)
5_15_12_446-E10	5	15	12	446-E10	0.371177	755.221	2036	0.62097	1609.55	2592	1.21014	0.826348	3326.95	4027					3	0.734097	0.430772	#N/A
8_19_14_443-F05	8	19	14	443-F05	0.322931	649.721	2011				1.14262	0.875181	1788.41	2044					2	0.732776	0.579609	FS443-F05 HVO_0086(814/1419)_(343)_HVO_0087(427/984)
3_6_6_457-C03	3	6	6	457-C03				0.731325	1324.97	1812									1	0.731325		FS457-C03 HVO_0541(529/2817)_(130)_HVO_0542(420/420)_(98)_HVO_0543(261/261)_(18)
5_16_15_441-C06	5	16	15	441-C06	0.730776	472.817	647												1	0.730776		FS441-C06 HVO_2385(1198/2277)_HVO_2386(138/2127)
1_8_13_444-C08	1	8	13	444-C08	1.03698	2861.35	2759	0.707551	2904.01	4105	0.77295	1.29375	9488.73	7334	0.392052	2.55068	6552.41	2569	4	0.727383	0.265058	FS444-C08 HVO_0535(262/690)_(467)_HVO_0536(531/531)_(121)_HVO_0537(78/168)
1_10_8_453-C12	1	10	8	453-C12	0.724986	571.24	788												1	0.724986		FS453-C12 HVO_1585(694/2007)_(20)_HVO_1586(952/1308)
2_17_15_441-F08	2	17	15	441-F08											0.724924	1.37945	2299.31	1667	1	0.724924		FS441-F08 (249)_HVO_C0054(550/1035)
4_21_12_447-B07	4	21	12	447-B07	0.605334	752.004	1242	0.698325	1384.59	1983					0.860529	1.16208	2054.8	1768	3	0.721396	0.129152	FS447-B07 HVO_2229(580/1035)_(156)_HVO_2230(628/741)
6_12_9_452-D02	6	12	9	452-D02	0.718553	679.313	945												1	0.718553		FS452-D02 (14)_HVO_A0215(588/588)_(182)_HVO_A0216(576/576)_HVO_A0217(216/1104)
3_4_6_456-G11	3	4	6	456-G11	0.66709	1253.13	1878	0.610325	1752.91	2872					0.87731	1.13985	4265.85	3743	3	0.718242	0.140651	FS456-G11 HVO_A0600(400/420)_(53)_HVO_A0601(612/612)_(116)_HVO_A0602(391/1326)
6_17_6_458-B02	6	17	6	458-B02	0.750718	1555.47	2072	0.683422	2271.33	3323									2	0.71707	0.0475855	FS458-B02 HVO_2750(863/1161)_(130)_HVO_2751(258/258)_(55)_HVO_2752(267/267)_(2)_HVO_2753(117/180)
8_8_14_442-H05	8	8	14	442-H05	0.715337	510.771	714												1	0.715337		FS442-H05 HVO_B0346(460/1242)_(92)_HVO_B0347(1053/1053)_(80)
6_21_17_438-F02	6	21	17	438-F02	0.71405	521.064	730												1	0.71405		FS438-F02 (559)_HVO_2940(117/117)_(75)_HVO_2941(315/315)_(237)_HVO_2942(198/198)_(60)_HVO_2943(186/1056)
1_15_21_H74r	1	15	21	H74r	0.713407	558.374	783												1	0.713407		#N/A
2_16_17_437-D12	2	16	17	437-D12	0.67288	688.962	1024	0.75368	1432.13	1900									2	0.71328	0.0571344	FS437-D12 HVO_A0063(129/324)_(231)_HVO_A0064(1157/1500)
5_1_18_434-A10	5	1	18	434-A10	0.637499	675.453	1060				0.717387	1.39395	2518.36	1807	0.783802	1.27583	2962.23	2322	3	0.712896	0.0732549	FS434-A10 HVO_1085(1484/1578)
5_21_6_458-A06	5	21	6	458-A06	0.621417	1332.25	2144	0.975455	2149.27	2203	0.547887	1.8252	5055.75	2770	0.70488	1.41868	4053.05	2857	4	0.71241	0.186724	#N/A
5_10_3_sRNA57sense	5	10	3	sRNA57sense				0.781003	2249.69	2880	0.640202	1.56201	2977.52	1906					2	0.710602	0.0995611	#N/A
6_3_6_456-F10	6	3	6	456-F10	1.07622	1626.88	1512	0.83068	2087.52	2513	0.40143	2.49109	6070.46	2437	0.528995	1.89038	5446.56	2881	4	0.709332	0.303677	FS456-F10 HVO_B0257(919/1380)_(18)_HVO_B0258(387/387)_(75)_HVO_B0259(230/654)
7_12_14_442-G09	7	12	14	442-G09											0.709293	1.40986	1752.43	1243	1	0.709293		FS442-G09 HVO_2996(499/1161)_(104)_HVO_2997(903/1296)
4_17_1_HVO_2983_A	4	17	1	438-B11	0.802181	772.589	963								0.616397	1.62233	4326.65	2667	2	0.709289	0.131369	FS438-B11 HVO_1779(1242/1812)
6_5_7_455-F02	6	5	7	455-F02	0.706974	514.631	728												1	0.706974		FS455-F02 HVO_A0074(763/3315)_HVO_A0076(551/1365)
5_22_7_456-G06	5	22	7	456-G06	0.923119	2120.92	2298	0.991423	3971.01	4006	0.464727	2.1518	8680.14	4034	0.428456	2.33396	5517.17	2364	4	0.701931	0.296526	FS456-G06 HVO_B0118(8/1935)_(133)_HVO_B0119(765/765)_(364)_HVO_B0120(394/948)
7_18_18_436-C01	7	18	18	436-C01	0.755864	1362.49	1803	0.657873	2053.46	3121	0.616667	1.62162	2916	1798	0.777231	1.28662	1945.29	1512	4	0.701909	0.0770061	#N/A
3_13_5_459-E07	3	13	5	459-E07	0.700541	505.625	722												1	0.700541		FS459-E07 HVO_A0085(650/1461)_(69)_HVO_A0086(393/393)_(167)
1_6_9_451-G08	1	6	9	451-G08	0.699898	519.134	742												1	0.699898		FS451-G08 HVO_A0467(686/2484)_(153)_HVO_A0468(264/264)_(168)_HVO_A0469(356/753)
5_6_7_455-G02	5	6	7	455-G02	0.586679	498.549	850	0.811874	1446.68	1782									2	0.699276	0.159237	FS455-G02 (35)_HVO_2091(1326/1326)_(244)
3_20_5_460-C03	3	20	5	460-C03				0.699035	1427.88	2043									1	0.699035		FS460-C03 HVO_1474(1068/1650)
8_10_9_451-H09	8	10	9	451-H09	0.698611	470.244	673												1	0.698611		FS451-H09 HVO_A0538(36/1218)_(190)_HVO_A0539(546/546)_(103)_HVO_A0540(672/672)_(64)
7_20_19_434-C05	7	20	19	434-C05	0.696681	636.212	913												1	0.696681		#N/A
3_21_18_436-A07	3	21	18	436-A07	0.741068	773.876	1044				0.651039	1.53601	1563.91	1018					2	0.696054	0.06366	#N/A
4_21_8_454-B11	4	21	8	454-B11	0.695395	508.841	732												1	0.695395		FS454-B11 HVO_0669(936/1035)_(249)_HVO_0670(283/981)
6_13_17_437-F06	6	13	17	437-F06	0.694752	492.759	709												1	0.694752		FS437-F06 HVO_A0065(219/2154)_(1)_HVO_A0066(1287/1287)_(173)_HVO_A0067(17/306)
8_17_19_434-F01	8	17	19	434-F01	0.694752	609.837	878												1	0.694752		FS434-F01 HVO_B0379(525/1530)_HVO_B0380(779/786)_HVO_B0381(208/666)
4_4_4_460-H07	4	4	4	460-H07	0.388546	809.9	2084	1.00065	2408.3	2407									2	0.694597	0.432822	FS460-H07 HVO_2125(502/960)_(75)_HVO_2126(753/1722)
8_12_19_433-D09	8	12	19	433-D09	0.694108	491.472	708												1	0.694108		FS433-D09 HVO_A0225(687/1038)_(54)_HVO_A0226(297/297)_(250)_HVO_A0227(144/144)_(18)_HVO_A0228(286/888)
3_14_17_437-G07	3	14	17	437-G07	0.634282	937.915	1479				0.880412	1.13583	2636.96	2322	0.56746	1.76224	3628.42	2059	3	0.694052	0.164815	FS437-G07 HVO_0445(790/966)_HVO_0446(793/804)_(95)_HVO_0447(72/1047)
7_15_20_432-E01	7	15	20	432-E01	0.693465	594.399	857												1	0.693465		FS432-E01 HVO_2660(431/1890)_HVO_2659(372/372)_(76)_HVO_2661(497/1113)
6_22_7_456-H06	6	22	7	456-H06	0.425214	602.118	1417	0.744454	1542.84	2072	0.742032	1.34765	2400.4	1781	0.859079	1.16404	2084.87	1791	4	0.692695	0.186497	#N/A
6_11_9_452-B02	6	11	9	452-B02	0.661301	559.018	845				0.655641	1.52522	2452.41	1608	0.757223	1.32062	1390.57	1053	3	0.691388	0.0570845	FS452-B02 HVO_B0076(1432/1545)_HVO_B0077(338/1092)
3_22_11_449-G03	3	22	11	449-G03				0.690164	1371.46	1987									1	0.690164		FS449-G03 HVO_B0315(132/1143)_HVO_B0316(1279/1653)
2_13_12_446-B12	2	13	12	446-B12	0.367961	860.72	2338	0.611389	2115.2	3459	1.26754	0.788931	3502.62	4438	0.5091	1.96425	4024.94	2049	4	0.688997	0.398397	#N/A
7_10_6_457-C05	7	10	6	457-C05	0.687675	667.733	971												1	0.687675		FS457-C05 (39)_HVO_A0041(252/252)_(207)_HVO_A0042(1041/1041)_(180)
5_2_6_456-C10	5	2	6	456-C10	0.680599	1216.46	1788	0.677389	2097.46	3097	0.683789	1.46244	4223.7	2888	0.707325	1.41378	4747.02	3358	4	0.687276	0.013619	FS456-C10 (333)_HVO_1641(216/216)_(191)_HVO_1642(402/402)_(48)
7_16_20_432-G01	7	16	20	432-G01	0.687032	575.1	837												1	0.687032		FS432-G01 HVO_A0138(93/186)_(34)_HVO_A0139(408/408)_(173)_HVO_A0140(612/612)_(221)_HVO_A0141(461/930)
4_10_20_431-D11	4	10	20	431-D11	0.685746	511.414	746												1	0.685746		FS431-D11 (694)_HVO_1619(447/447)_HVO_1620(264/1050)
3_20_8_454-G07	3	20	8	454-G07	0.685102	682.529	996												1	0.685102		#N/A
5_8_7_455-C06	5	8	7	455-C06	0.52428	623.347	1189	0.845583	1486.78	1758									2	0.684932	0.227196	FS455-C06 HVO_0648(1307/1914)_(111)_HVO_0649(165/207)
1_19_14_443-E08	1	19	14	443-E08	0.496619	569.954	1148	0.512034	1383.88	2702	1.04218	0.959528	1981.84	2065					3	0.683611	0.310625	FS443-E08 HVO_0133(1190/1683)
1_4_20_431-G04	1	4	20	431-G04	0.975225	1839.81	1887	0.816487	2466.85	3021	0.61836	1.61718	6359.65	3932	0.322256	3.10312	10451.5	3368	4	0.683082	0.281383	FS431-G04 (95)_HVO_A0183(330/330)_(8)_HVO_A0184(186/186)_HVO_A0185(174/216)_(26)_HVO_A0186(709/1299)
7_8_4_460-G09	7	8	4	460-G09	0.412991	788.028	1907				0.952185	1.05022	2635.05	2509					2	0.682588	0.381267	FS460-G09 HVO_2389(107/705)_(81)_HVO_2390(372/372)_(92)_HVO_2391(622/951)
4_11_13_444-B11	4	11	13	444-B11	0.418781	770.66	1841	0.557808	1886.68	3382	0.76993	1.29882	2812.63	2165	0.976126	1.02446	1691.3	1651	4	0.680661	0.244229	FS444-B11 HVO_0292(576/936)_(171)_HVO_0293(282/282)_(54)_HVO_0294(507/1005)
3_11_8_453-E11	3	11	8	453-E11	0.680599	661.301	972												1	0.680599		FS453-E11 HVO_B0004(182/1248)_(362)_HVO_B0005(854/1242)
1_3_7_455-A04	1	3	7	455-A04	0.679313	506.268	745												1	0.679313		FS455-A04 HVO_3014(106/642)_(95)_HVO_3015(150/150)_(856)
6_17_17_437-F10	6	17	17	437-F10	0.679313	582.819	858												1	0.679313		FS437-F10 HVO_0009(1267/1347)_(28)_HVO_0010(178/660)
4_9_8_453-B11	4	9	8	453-B11	0.678026	637.499	940												1	0.678026		FS453-B11 HVO_A0569(1089/1206)_(71)
6_2_6_456-D10	6	2	6	456-D10	0.414921	667.09	1608	0.877164	1436.75	1638	0.60928	1.64128	2711.79	1652	0.807384	1.23857	3090.37	2495	4	0.677188	0.208436	FS456-D10 HVO_A0012(141/450)_(437)_HVO_A0013(879/879)_(274)
8_19_18_436-F01	8	19	18	436-F01	0.658727	1918.93	2913	0.74197	2475.36	3337	0.718368	1.39204	4578.84	3290	0.588078	1.70046	5244.54	3084	4	0.676786	0.0687346	FS436-F01 HVO_0405(572/1974)_(225)_HVO_0406(614/1407)
5_13_13_444-E10	5	13	13	444-E10	0.675453	592.469	877												1	0.675453		FS444-E10 HVO_A0602(241/1326)_(183)_HVO_A0604(315/315)_(176)_HVO_A0605(642/642)_(58)
6_15_20_432-F02	6	15	20	432-F02	0.675453	535.859	793												1	0.675453		FS432-F02 HVO_B0226(503/945)_(767)
3_4_7_455-C03	3	4	7	455-C03	0.67288	709.547	1054												1	0.67288		FS455-C03 HVO_1963(724/1803)
4_6_20_431-D07	4	6	20	431-D07	1.02733	6138.26	5976	0.989649	11487.6	11606	0.158331	6.31589	40364.8	6391	0.511312	1.95575	20734.6	10601	4	0.671656	0.415065	FS431-D07 HVO_2375(404/1038)_(63)_HVO_2376(960/960)_(1)_HVO_2377(61/1629)
3_22_14_443-C11	3	22	14	443-C11	0.574457	1298.8	2261	0.937132	2429.94	2593	0.678785	1.47322	5293.57	3593	0.494213	2.02342	3000.8	1483	4	0.671147	0.192753	FS443-C11 HVO_0447(962/1047)_(264)_HVO_0448(74/660)
7_8_5_459-C01	7	8	5	459-C01				0.668873	1869.65	2795									1	0.668873		FS459-C01 HVO_1749(258/855)_(12)_HVO_1750(231/231)_(132)_HVO_1751(782/2586)
7_2_20_431-C01	7	2	20	431-C01				0.667809	1459.46	2185									1	0.667809		FS431-C01 HVO_A0062(651/978)_(112)_HVO_A0063(324/324)_(231)_HVO_A0064(16/1500)
4_6_9_451-H07	4	6	9	451-H07	0.667733	542.935	813												1	0.667733		FS451-H07 HVO_A0235(22/225)_(10)_HVO_A0236(735/735)_(329)_HVO_A0237(228/2199)
8_9_19_433-F05	8	9	19	433-F05	0.66709	564.164	846												1	0.66709		FS433-F05 HVO_0976(699/1146)_(6)_HVO_0977(612/612)_(199)_HVO_0978(99/417)
3_3_21_sRNA136	3	3	21	sRNA136	0.393049	680.599	1732	0.940326	2303.27	2449									2	0.666688	0.386983	#N/A
5_7_7_455-A06	5	7	7	455-A06	0.66516	467.671	703												1	0.66516		FS455-A06 HVO_1571(650/2397)_(253)_HVO_1572(862/1920)
3_18_1_HVO_A0556	3	18	1	438-C11	0.838848	984.231	1173								0.489547	2.0427	6573.66	3218	2	0.664198	0.246993	#N/A
2_2_3_sRNA450	2	2	3	sRNA450	0.497262	856.217	1721	0.829971	1552.07	1870									2	0.663616	0.23526	#N/A
3_17_17_437-E11	3	17	17	437-E11	0.661944	561.591	848	0.66497	1481.81	2228									2	0.663457	0.0021398	FS437-E11 HVO_1735(1346/1983)
5_12_5_459-C06	5	12	5	459-C06	0.415564	830.485	2000	0.460937	1575.49	3419	0.77523	1.28994	2671.2	2071	0.999732	1.00027	2963.54	2963	4	0.662866	0.275704	FS459-C06 HVO_2467(469/966)_(87)_HVO_2468(709/729)
3_17_9_452-E07	3	17	9	452-E07	0.660657	506.268	766												1	0.660657		FS452-E07 (129)_HVO_2190(973/1422)
8_3_18_434-F09	8	3	18	434-F09	0.658727	716.623	1088												1	0.658727		FS434-F09 HVO_A0538(70/1218)_(190)_HVO_A0539(546/546)_(103)_HVO_A0540(230/672)
2_20_19_434-D08	2	20	19	434-D08	0.645862	492.759	763												1	0.645862		FS434-D08 HVO_2339(293/1821)_(96)_HVO_2340(1314/1314)_(91)
6_21_7_456-F06	6	21	7	456-F06	0.658084	1387.57	2109	0.803358	2445.91	3045	0.642288	1.55693	5118.54	3287	0.469415	2.13031	5287.04	2482	4	0.643286	0.136716	FS456-F06 (5)_HVO_0493(393/393)_(117)_HVO_0494(795/795)_(283)_HVO_0496(264/726)
1_8_8_453-G08	1	8	8	453-G08	0.642002	562.877	877												1	0.642002		FS453-G08 HVO_B0214(1360/1401)_(120)_HVO_B0215(292/5211)
1_1_11_447-E08	1	1	11	447-E08	0.640072	705.044	1101												1	0.640072		#N/A
5_1_7_454-E10	5	1	7	454-E10											0.636269	1.57166	2858.94	1819	1	0.636269		FS454-E10 HVO_B0293(733/894)_(4)_HVO_B0294(617/867)
2_22_7_456-H08	2	22	7	456-H08	0.788672	1682.2	2133	0.833519	2812.82	3374	0.519887	1.92349	5396.95	2806	0.400888	2.49446	6650.15	2666	4	0.635742	0.209031	FS456-H08 HVO_0058(499/1335)_HVO_0059(1076/1080)_HVO_0060(231/1440)
3_10_16_439-C03	3	10	16	439-C03											0.635608	1.5733	1304.27	829	1	0.635608		FS439-C03 HVO_B0079(18/1113)_HVO_B0080(896/900)_HVO_B0081(736/1032)
4_11_17_437-B07	4	11	17	437-B07	0.632996	609.837	963												1	0.632996		FS437-B07 HVO_0704(482/786)_HVO_0705(23/468)
2_18_7_456-H04	2	18	7	456-H04	0.631066	544.865	863												1	0.631066		FS456-H04 HVO_3005(1327/1524)
5_10_7_455-G06	5	10	7	455-G06	0.629779	531.356	844												1	0.629779		FS455-G06 HVO_0060(159/1440)_(6)_HVO_0061(1050/1050)_(212)_HVO_0062(341/1839)
5_20_11_449-C02	5	20	11	449-C02	0.627206	450.945	719												1	0.627206		#N/A
5_8_9_451-C10	5	8	9	451-C10	0.62013	527.497	851												1	0.62013		FS451-C10 HVO_B0143(1380/1794)_(165)
8_11_9_452-B01	8	11	9	452-B01	0.62013	605.334	976												1	0.62013		FS452-B01 HVO_1301(1177/1767)_(63)_HVO_1302(270/1290)
6_4_21_sRNA310sense	6	4	21	sRNA310sense	0.618844	1386.29	2239												1	0.618844		#N/A
2_19_16_439-F12	2	19	16	439-F12	0.616914	476.677	773												1	0.616914		#N/A
5_9_19_433-E06	5	9	19	433-E06	0.615627	484.396	787												1	0.615627		FS433-E06 HVO_A0460(279/795)_HVO_A0461(800/801)_(45)_HVO_A0462(529/537)
2_15_19_434-B04	2	15	19	434-B04	0.61434	489.543	797												1	0.61434		FS434-B04 (4)_HVO_0041(900/900)_(83)_HVO_0042(815/1146)
2_5_18_435-B04	2	5	18	435-B04	0.315211	539.076	1710								0.912371	1.09605	1489.62	1359	2	0.613791	0.422256	FS435-B04 HVO_B0369(632/918)_HVO_B0370(790/810)_(105)
6_10_11_448-H02	6	10	11	448-H02	0.611767	573.17	937												1	0.611767		FS448-H02 HVO_1711(1017/4536)_(129)_HVO_1712(71/486)
8_8_20_431-H05	8	8	20	431-H05	0.993881	2718.54	2736	0.88639	4134.59	4665	0.272288	3.67259	15008.7	4087	0.29135	3.43229	19619.6	5716	4	0.610977	0.382683	FS431-H05 HVO_1709(524/1017)_(636)_HVO_1710(564/2034)
5_19_20_432-E06	5	19	20	432-E06	0.607908	464.454	764												1	0.607908		FS432-E06 (129)_HVO_2521(1050/1050)_(32)
2_4_20_431-H04	2	4	20	431-H04	1.08523	3413.29	3146	0.848777	4172.21	4916	0.214562	4.66065	16582.8	3558	0.265577	3.76539	20875.9	5544	4	0.603536	0.431156	#N/A
4_13_11_448-F07	4	13	11	448-F07	0.602118	690.892	1147												1	0.602118		FS448-F07 HVO_A0094(203/1455)_(56)_HVO_A0095(843/843)_(133)_HVO_A0096(78/1146)
4_8_14_442-H07	4	8	14	442-H07	0.599545	524.28	874												1	0.599545		FS442-H07 HVO_B0204(11/606)_(16)_HVO_B0205(1247/1740)
3_7_14_442-E07	3	7	14	442-E07	0.596972	667.733	1118												1	0.596972		FS442-E07 (641)_HVO_0260(288/288)_(11)_HVO_0261(327/327)_(98)
5_4_6_456-G10	5	4	6	456-G10	0.847211	2135.72	2521	0.763261	2847.95	3732	0.404727	2.4708	8146.15	3297	0.368754	2.71184	11012.8	4061	4	0.595988	0.244479	#N/A
8_7_7_455-B05	8	7	7	455-B05	0.593755	607.264	1023												1	0.593755		FS455-B05 HVO_C0011(306/1365)_(210)_HVO_C0012(321/321)_HVO_C0014(181/528)_HVO_C0013(165/1299)
4_4_20_431-H03	4	4	20	431-H03	0.975225	4024.41	4126	0.828551	5878.28	7094	0.202937	4.92765	19661.1	3990	0.351226	2.84717	20809.5	7309	4	0.589485	0.370646	FS431-H03 HVO_2375(214/1038)_(63)_HVO_2376(947/960)
1_22_7_456-G08	1	22	7	456-G08	0.675453	1139.26	1686	0.610679	1578.68	2585	0.490456	2.03892	4838.23	2373	0.576334	1.73511	5585.16	3219	4	0.588231	0.0770563	FS456-G08 HVO_0193(73/270)_HVO_0192(408/408)_(155)_HVO_0194(909/1125)
3_6_8_453-C07	3	6	8	453-C07	0.585393	717.267	1225												1	0.585393		FS453-C07 (127)_HVO_1038(627/627)_(403)_HVO_1039(397/504)
4_3_5_458-B11	4	3	5	458-B11	0.28369	481.823	1700								0.87958	1.13691	1681.5	1479	2	0.581635	0.421358	#N/A
3_9_17_437-E03	3	9	17	437-E03	0.581533	602.761	1037												1	0.581533		FS437-E03 HVO_2693(99/960)_(1)_HVO_2694(1026/1026)_(50)_HVO_2695(112/1539)
5_3_3_sRNA500	5	3	3	sRNA500	0.410418	1013.18	2468								0.752011	1.32977	15973.9	12012	2	0.581214	0.241542	#N/A
1_17_11_448-E12	1	17	11	448-E12	0.292696	510.128	1743				0.590126	1.69455	3181.09	1877	0.851665	1.17417	2225.11	1895	3	0.578162	0.279676	FS448-E12 HVO_0204(926/2340)_(147)_HVO_0205(317/486)
8_7_20_431-F05	8	7	20	431-F05	0.712764	864.58	1213				0.547696	1.82583	3373.88	1848	0.462881	2.16038	4783.31	2214	3	0.574447	0.127071	FS431-F05 HVO_2158(864/2256)_(176)_HVO_2159(291/291)_(288)
1_9_12_446-A08	1	9	12	446-A08	0.573813	609.837	1063												1	0.573813		#N/A
6_16_7_456-D02	6	16	7	456-D02	0.573813	544.865	950												1	0.573813		FS456-D02 HVO_1217(418/1665)_(4)_HVO_1218(848/1743)
6_21_21_HVO_B0065	6	21	21	HVO_B0065											0.573095	1.74491	2263.35	1297	1	0.573095		#N/A
5_4_20_431-G02	5	4	20	431-G02	0.887095	1476.99	1665	0.699744	2443.43	3492	0.312303	3.20202	6906.95	2157	0.392202	2.5497	7230.7	2836	4	0.572836	0.267937	FS431-G02 HVO_2000(248/282)_(188)_HVO_2001(1020/1551)
2_4_5_458-D12	2	4	5	458-D12				0.572002	1570.52	2745									1	0.572002		FS458-D12_HVO_B0128
2_8_22_sRNA450	2	8	22	sRNA450	0.571883	892.884	1561												1	0.571883		#N/A
2_5_19_433-F04	2	5	19	433-F04	0.944347	1692.49	1792	0.696196	2469.69	3548	0.355299	2.81453	7031.25	2498	0.289175	3.45812	10799.3	3123	4	0.571254	0.306058	FS433-F04 HVO_0447(577/1047)_(264)_HVO_0448(492/660)
6_16_6_457-H10	6	16	6	457-H10	0.570597	535.859	939												1	0.570597		FS457-H10 (112)_HVO_B0144(1206/1206)_(278)_HVO_B0145(241/696)
7_9_18_435-A05	7	9	18	435-A05	0.56931	634.926	1115												1	0.56931		FS435-A05 HVO_B0093(1507/1857)
1_9_6_457-A08	1	9	6	457-A08	0.568667	582.176	1024												1	0.568667		FS457-A08 HVO_A0509(21/819)_HVO_A0510(436/444)_(3)_HVO_A0511(168/168)_(162)_HVO_A0512(829/1452)
7_21_8_454-A09	7	21	8	454-A09	0.565451	586.036	1036												1	0.565451		#N/A
5_6_19_433-G02	5	6	19	433-G02	0.564807	515.917	913												1	0.564807		FS433-G02 HVO_A0209(1848/2814)
6_4_20_431-H02	6	4	20	431-H02	0.773233	922.476	1193	0.754035	1990.3	2639	0.447324	2.23552	3967.49	1775	0.283625	3.52578	9262.29	2627	4	0.564554	0.239523	FS431-H02 HVO_0185(387/2157)_(130)_HVO_0186(771/1326)
7_4_5_458-C09	7	4	5	458-C09	0.557088	1081.37	1941												1	0.557088		FS458-C09 (224)_HVO_A0036(426/426)_(2)_HVO_A0037(303/303)_(63)_HVO_A0038(259/627)
8_20_8_454-H05	8	20	8	454-H05	0.557088	480.536	863												1	0.557088		FS454-H05 HVO_2147(1252/2283)_(117)_HVO_2148(213/321)
6_16_8_454-H02	6	16	8	454-H02	0.556445	457.378	822												1	0.556445		FS454-H02 HVO_B0297(149/177)_HVO_B0298(108/150)_(493)_HVO_B0299(351/351)_(1)_HVO_B0300(362/927)
6_4_6_456-H10	6	4	6	456-H10	0.824696	2196.19	2662	0.661776	2817.78	4258	0.289059	3.4595	10337.3	2988	0.447772	2.23328	10348.5	4634	4	0.555826	0.235483	FS456-H10 HVO_3002(283/981)_(114)_HVO_3003(276/276)_(112)_HVO_3004(228/228)_(23)_HVO_3005(442/1524)
7_4_6_456-G09	7	4	6	456-G09	0.458021	1237.04	2699	0.573421	1676.97	2925	0.475518	2.10297	7915.31	3764	0.677259	1.47654	7179.38	4862	4	0.546055	0.101142	FS456-G09 HVO_1903(12/984)_(4)_HVO_1904(213/213)_HVO_1905(821/825)_(401)_HVO_1906(79/741)
6_6_6_457-D02	6	6	6	457-D02	0.361528	598.258	1654				0.728659	1.37238	2213.95	1613					2	0.545093	0.259601	#N/A
6_12_17_437-D06	6	12	17	437-D06	0.544865	487.613	895												1	0.544865		FS437-D06 HVO_1825(142/429)_(54)_HVO_1826(438/438)_(24)_HVO_1827(402/402)_(154)_HVO_1828(303/303)_(96)_HVO_1829(21/1095)
5_13_8_454-A02	5	13	8	454-A02	0.543579	617.557	1136												1	0.543579		FS454-A02 HVO_2183(1643/1932)_(126)_HVO_2184(43/258)
6_6_9_451-H06	6	6	9	451-H06	0.539719	468.957	869												1	0.539719		FS451-H06 HVO_A0175(1674/2382)
8_7_5_459-B01	8	7	5	459-B01				0.538647	1827.07	3393									1	0.538647		FS459-B01 HVO_0808(202/306)_(130)_HVO_0809(1483/2223)
1_1_4_460-A08	1	1	4	460-A08	0.537146	825.339	1536												1	0.537146		#N/A
1_10_17_437-G04	1	10	17	437-G04	0.537146	525.567	979												1	0.537146		FS437-G04 HVO_A0148(1105/1488)_(97)_HVO_A0149(59/2010)
8_18_8_454-D05	8	18	8	454-D05	0.528783	447.085	846												1	0.528783		FS454-D05 HVO_1606(221/420)_(81)_HVO_1607(246/246)_(224)_HVO_1608(1136/1176)
3_11_3_sRNA136	3	11	3	sRNA136				0.526937	1522.62	2890									1	0.526937		#N/A
6_2_3_sRNA362	6	2	3	sRNA362	0.52621	642.645	1222												1	0.52621		#N/A
1_5_17_436-E12	1	5	17	436-E12	0.478607	1099.38	2297	0.573066	1850.49	3230									2	0.525837	0.0667932	FS436-E12 HVO_1682(37/741)_(66)_HVO_1683(1440/1497)
5_20_8_454-G06	5	20	8	454-G06	0.523637	461.238	881												1	0.523637		FS454-G06 HVO_2117(63/921)_(120)_HVO_2118(1104/1104)_(11)_HVO_2119(309/834)
2_5_17_436-F12	2	5	17	436-F12	0.33065	708.261	2140	0.531905	1458.04	2741	0.748016	1.33687	2621.1	1961	0.470643	2.12475	2154.5	1014	4	0.520304	0.173611	FS436-F12 HVO_0933(419/2832)_(113)_HVO_0935(956/2043)
8_16_14_443-H01	8	16	14	443-H01	0.331937	870.369	2620				0.650234	1.53791	6561.32	4267	0.569998	1.75439	4779.39	2724	3	0.51739	0.165542	FS443-H01 HVO_A0479(318/1623)_(2)_HVO_A0480(954/954)_(111)
4_21_7_456-F07	4	21	7	456-F07	0.53007	1165.64	2200	0.656099	2181.91	3325	0.472525	2.11629	6791.53	3209	0.407727	2.45262	7978.28	3253	4	0.516605	0.105573	#N/A
2_9_8_453-B12	2	9	8	453-B12	0.516561	477.32	924												1	0.516561		FS453-B12 HVO_A0088(1718/3075)_HVO_A0089(67/180)
2_21_7_456-F08	2	21	7	456-F08	0.587966	1271.78	2162	0.845229	3251.04	3847	0.321537	3.11006	9628.25	3096	0.309947	3.22636	10547.3	3269	4	0.51617	0.254194	FS456-F08 HVO_0236(931/1131)_(77)_HVO_0237(588/1338)
6_8_2_HVO_B0065	6	8	2	HVO_B0065											0.515274	1.94072	2359.78	1216	1	0.515274		#N/A
3_17_16_439-A11	3	17	16	439-A11	0.505625	454.162	898												1	0.505625		FS439-A11 HVO_0016(292/858)_(21)_HVO_0017(579/579)_(93)_HVO_0018(459/459)_(85)
3_5_9_451-E07	3	5	9	451-E07	0.502408	625.276	1244												1	0.502408		FS451-E07 HVO_2961(393/1428)_(31)_HVO_2962(213/213)_HVO_2963(413/417)_(204)_HVO_2964(192/192)_(51)_HVO_2965(364/648)
4_5_13_444-F03	4	5	13	444-F03				0.502098	1341.29	2671									1	0.502098		FS444-F03 HVO_B0302(1100/1383)_(83)_HVO_B0303(459/1425)
3_3_11_447-A11	3	3	11	447-A11	0.499192	825.982	1655												1	0.499192		#N/A
6_5_3_sRNA134anti	6	5	3	sRNA134anti				0.498195	1637.94	3287									1	0.498195		#N/A
3_15_8_454-E03	3	15	8	454-E03	0.645862	1177.86	1824	0.688389	2174.46	3158	0.343309	2.91283	7640.07	2623	0.308385	3.2427	7364.39	2271	4	0.496486	0.198314	FS454-E03 HVO_2374(894/1002)_(346)_HVO_2375(171/1038)
5_15_13_445-A02	5	15	13	445-A02	0.495332	498.549	1007												1	0.495332		FS445-A02 HVO_0760(396/1107)_HVO_0761(485/489)_(29)_HVO_0762(591/597)
7_8_6_457-G01	7	8	6	457-G01				0.492518	1810.75	3677									1	0.492518		FS457-G01 HVO_0159(215/378)_(45)_HVO_0160(942/942)_(21)_HVO_0161(237/846)
2_18_10_450-D12	2	18	10	450-D12	0.491472	515.274	1048												1	0.491472		FS450-D12 HVO_0496(563/726)_(169)_HVO_0497(195/195)_(159)_HVO_0498(195/195)_(174)
1_12_18_435-G08	1	12	18	435-G08	0.486969	447.729	920												1	0.486969		FS435-G08 HVO_1251(223/426)_(197)_HVO_1252(198/198)_(38)_HVO_1253(402/402)_(194)_HVO_1254(38/153)
1_2_21_sRNA60sense	1	2	21	sRNA60sense	0.485683	651.008	1341												1	0.485683		#N/A
1_2_5_458-G08	1	2	5	458-G08	0.48504	719.197	1483												1	0.48504		FS458-G08 HVO_B0154(1847/3906)
8_2_5_458-H05	8	2	5	458-H05	0.339013	645.218	1902				0.624235	1.60196	2092.19	1306					2	0.481624	0.201682	FS458-H05 HVO_B0219(17/1155)_HVO_B0220(758/759)_HVO_B0221(740/744)_(189)_HVO_B0222(79/1260)
5_6_11_447-G10	5	6	11	447-G10	0.47153	565.451	1200												1	0.47153		#N/A
3_18_18_436-C03	3	18	18	436-C03	0.470244	1042.77	2219												1	0.470244		FS436-C03 HVO_2084(730/1143)_(27)_HVO_2085(801/801)_(74)
8_12_11_448-D05	8	12	11	448-D05	0.254099	562.234	2211	0.685906	2332.72	3401									2	0.470002	0.305333	FS448-D05 HVO_0899(33/1401)_(123)_HVO_0900(969/969)_HVO_0901(250/1182)
3_1_4_460-A07	3	1	4	460-A07				0.469453	1570.52	3345									1	0.469453		FS460-A07 HVO_B0018(726/864)_(261)_HVO_B0019(670/1371)
5_2_4_460-C06	5	2	4	460-C06	0.499192	606.621	1215	0.435743	1500.97	3444									2	0.467468	0.0448648	FS460-C06 HVO_2948(1421/1500)
1_15_18_435-E12	1	15	18	435-E12	0.462524	673.523	1456												1	0.462524		FS435-E12 HVO_A0127(466/1182)_(326)_HVO_A0128(519/999)
2_21_14_443-B12	2	21	14	443-B12	0.461881	618.844	1340												1	0.461881		#N/A
6_5_16_438-B10	6	5	16	438-B10	0.461238	400.769	869												1	0.461238		FS438-B10 HVO_1649(998/1209)_(71)_HVO_1650(427/2499)
1_10_3_sRNA60sense	1	10	3	sRNA60sense	0.460595	703.758	1529												1	0.460595		#N/A
4_14_14_443-D03	4	14	14	443-D03	0.459951	641.359	1394												1	0.459951		#N/A
5_12_17_437-C06	5	12	17	437-C06	0.459951	459.308	998												1	0.459951		FS437-C06 (35)_HVO_A0041(252/252)_(207)_HVO_A0042(1041/1041)_(63)
6_6_20_431-D06	6	6	20	431-D06							0.517159	1.93364	2504.41	1295	0.402206	2.48629	3028.26	1218	2	0.459682	0.0812839	FS431-D06 HVO_B0377(178/1020)_(260)_HVO_B0378(393/393)_(63)_HVO_B0379(250/1530)
7_13_6_457-A09	7	13	6	457-A09	0.279187	533.929	1913				0.639164	1.56454	3165.24	2023					2	0.459176	0.254542	FS457-A09 HVO_B0173(1164/1989)_(177)
7_22_5_460-G01	7	22	5	460-G01				0.457743	1614.52	3527									1	0.457743		FS460-G01 HVO_B0143(1582/1794)
5_2_5_458-G06	5	2	5	458-G06	0.452875	668.377	1476												1	0.452875		FS458-G06 HVO_1993(290/618)_(30)_HVO_1994(717/717)_(119)_HVO_1995(208/732)
4_16_6_457-H11	4	16	6	457-H11	0.272111	470.887	1732	0.630905	1369.68	2171									2	0.451508	0.253706	FS457-H11 HVO_0452(474/2877)_(123)_HVO_0453(219/219)_(57)_HVO_0454(806/996)
1_1_17_436-E08	1	1	17	436-E08	0.364101	866.51	2381	0.535808	1811.46	3381									2	0.449955	0.121415	FS436-E08 HVO_0209(1128/1164)_(108)_HVO_0210(291/291)_(202)_HVO_0211(32/324)
8_5_11_447-F09	8	5	11	447-F09	0.444512	616.914	1388												1	0.444512		FS447-F09 HVO_B0090(163/1071)_(45)_HVO_B0091(1023/1023)_(2)_HVO_B0092(596/1005)
8_4_4_460-H05	8	4	4	460-H05	0.442582	500.478	1131												1	0.442582		FS460-H05 HVO_A0500(240/468)_(135)_HVO_A0501(606/606)_(511)_HVO_A0503(226/873)
5_5_13_444-E02	5	5	13	444-E02	0.439366	592.469	1348												1	0.439366		FS444-E02 HVO_0009(14/1347)_(28)_HVO_0010(660/660)_(48)_HVO_0011(482/573)
3_20_4_HVO_1650	3	20	4	unknown							0.348545	2.86907	3227.39	1125	0.525452	1.90312	3042.97	1599	2	0.436998	0.125092	#N/A
2_7_6_457-F04	2	7	6	457-F04	0.33065	579.603	1754	0.534744	1418.3	2652									2	0.432697	0.144316	FS457-F04 (1009)_HVO_A0098(276/276)_(133)_HVO_A0099(90/492)
3_5_12_446-A03	3	5	12	446-A03	0.38533	591.182	1534	0.477969	1738.01	3635									2	0.43165	0.0655061	#N/A
5_5_12_446-A02	5	5	12	446-A02	0.368604	664.517	1803	0.493937	1594.65	3229									2	0.431271	0.0886237	#N/A
7_18_11_448-G09	7	18	11	448-G09				0.426518	1478.26	3465									1	0.426518		FS448-G09 HVO_B0215(721/5211)_(450)_HVO_B0216(659/1212)
3_5_18_435-A03	3	5	18	435-A03							0.425362	2.35094	3571.12	1519	0.426485	2.34475	6363.47	2714	2	0.425924	0.000794205	FS435-A03 (42)_HVO_A0477(1194/1194)_(62)_HVO_A0478(375/1134)
3_9_6_457-A07	3	9	6	457-A07	0.425214	493.402	1161												1	0.425214		FS457-A07 HVO_B0092(97/1005)_(73)_HVO_B0093(1619/1857)
5_4_5_458-C10	5	4	5	458-C10	0.421354	607.908	1443												1	0.421354		FS458-C10 HVO_2386(427/2127)_(4)_HVO_2387(859/2172)
7_3_12_445-E09	7	3	12	445-E09	0.418781	575.1	1373												1	0.418781		FS445-E09 HVO_C0081(427/555)_(50)_HVO_C0082(519/519)_(56)_HVO_C0083(510/510)_(147)
7_8_7_455-C05	7	8	7	455-C05							0.514291	1.94442	3501.99	1801	0.318997	3.13483	5639.42	1799	2	0.416644	0.138094	FS455-C05 HVO_A0479(1064/1623)_(2)_HVO_A0480(643/954)
7_11_10_450-E01	7	11	10	450-E01							0.600007	1.66665	2716.23	1630	0.228025	4.38549	3381.3	771	2	0.414016	0.263031	FS450-E01 HVO_A0477(432/1194)_(62)_HVO_A0478(912/1134)
6_15_17_437-B10	6	15	17	437-B10	0.410418	469.601	1144												1	0.410418		FS437-B10 HVO_A0074(1791/3315)
8_19_20_432-F05	8	19	20	432-F05	0.409775	394.336	962												1	0.409775		FS432-F05 HVO_B0251(821/1224)_(821)_HVO_B0252(7/114)
1_7_18_435-E04	1	7	18	435-E04	0.403342	582.819	1445												1	0.403342		FS435-E04 HVO_0109(463/1275)_(185)_HVO_0110(901/1047)
5_19_7_456-A06	5	19	7	456-A06	0.402699	450.302	1119												1	0.402699		#N/A
4_17_13_445-F03	4	17	13	445-F03	0.399482	487.613	1220												1	0.399482		#N/A
8_5_12_446-B01	8	5	12	446-B01	0.398839	539.076	1352												1	0.398839		FS446-B01 HVO_B0021(390/1935)_(30)_HVO_B0022(452/1017)
6_8_11_448-D02	6	8	11	448-D02	0.398196	767.443	1926												1	0.398196		FS448-D02 (80)_HVO_C0077(1164/1164)_(319)
6_4_4_460-H06	6	4	4	460-H06	0.228367	458.021	2003								0.5543	1.80408	1872.72	1038	2	0.391333	0.230469	FS460-H06 (81)_HVO_1989(597/597)_(703)_HVO_1991(216/1230)
2_20_13_445-D08	2	20	13	445-D08	0.390476	586.036	1501												1	0.390476		FS445-D08 HVO_0634(175/1227)_(747)_HVO_0635(589/981)
3_11_13_444-A11	3	11	13	444-A11	0.38919	567.38	1459												1	0.38919		FS444-A11 HVO_0146(183/606)_(240)_HVO_0147(420/420)_HVO_0148(630/1707)
2_19_5_460-B04	2	19	5	460-B04	0.38533	562.234	1459												1	0.38533		FS460-B04 HVO_A0093(376/741)_(440)_HVO_A0094(891/1455)
5_18_11_448-G10	5	18	11	448-G10	0.378254	708.261	1873												1	0.378254		FS448-G10 (1751) intergene Region
2_5_5_458-F12	2	5	5	458-F12	0.366031	1026.69	2805	0.48826	1855.81	3800	0.459178	2.1778	5996.25	2753	0.190117	5.25991	8395.06	1596	4	0.375897	0.134378	FS458-F12 HVO_B0291(551/678)_(143)_HVO_B0292(883/1470)
4_1_17_436-F07	4	1	17	436-F07	0.358312	575.1	1604												1	0.358312		FS436-F07 HVO_C0044(263/1002)_(144)_HVO_C0045(1155/1155)_(217)
5_19_5_460-A02	5	19	5	460-A02	0.358312	631.066	1761												1	0.358312		FS460-A02 HVO_B0213(888/1197)_HVO_B0214(661/1401)
6_22_18_436-D06	6	22	18	436-D06	0.351879	636.212	1808												1	0.351879		FS436-D06 HVO_2113(68/1428)_(133)_HVO_2114(936/936)_(260)_HVO_2115(312/798)
8_4_11_447-D09	8	4	11	447-D09	0.349949	443.869	1269												1	0.349949		#N/A
1_20_13_445-C08	1	20	13	445-C08	0.349306	484.396	1388												1	0.349306		FS445-C08 HVO_B0057(843/1035)_(3)_HVO_B0058(751/885)
7_10_12_446-C05	7	10	12	446-C05	0.349306	697.968	2000												1	0.349306		FS446-C05 HVO_A0587(20/1386)_(159)
5_19_12_447-E02	5	19	12	447-E02	0.348662	559.018	1602												1	0.348662		#N/A
3_18_13_445-G03	3	18	13	445-G03	0.348019	625.92	1800												1	0.348019		FS445-G03 HVO_0192(132/408)_(155)_HVO_0194(1125/1125)_(60)_HVO_0195(13/693)
1_8_12_446-G04	1	8	12	446-G04	0.346732	567.38	1636												1	0.346732		FS446-G04 HVO_A0180(179/1782)_(42)_HVO_A0181(717/717)_(58)_HVO_A0182(198/612)
2_15_13_445-B04	2	15	13	445-B04	0.346732	579.603	1673												1	0.346732		FS445-B04 (19)_HVO_0240(459/459)_(5)_HVO_0241(117/117)_(315)_HVO_0242(883/1083)
5_13_14_443-A02	5	13	14	443-A02	0.346732	687.675	1982												1	0.346732		#N/A
5_1_12_445-A10	5	1	12	445-A10	0.337726	654.868	1939												1	0.337726		FS445-A10 HVO_1806(126/1428)_(44)_HVO_1807(441/441)_(96)_HVO_1808(976/1431)
2_21_4_sRNA79	2	21	4	sRNA79	0.33644	469.601	1395												1	0.33644		#N/A
4_3_17_436-B11	4	3	17	436-B11	0.333867	515.274	1543												1	0.333867		FS436-B11 HVO_1456(607/1563)_(365)_HVO_1457(526/876)
3_3_17_436-A11	3	3	17	436-A11	0.33258	587.966	1769												1	0.33258		FS436-A11 HVO_2696(546/978)_(125)_HVO_2697(799/1158)
6_6_13_444-H02	6	6	13	444-H02	0.331294	483.753	1461												1	0.331294		FS444-H02 HVO_A0628(48/195)_HVO_A0629(1646/1650)_(80)
8_4_21_sRNA310	8	4	21	sRNA310	0.33065	746.215	2257												1	0.33065		#N/A
2_19_14_443-F08	2	19	14	443-F08	0.329364	519.134	1575												1	0.329364		FS443-F08 HVO_B0264(662/969)_(6)_HVO_B0265(512/3147)
2_17_11_448-F12	2	17	11	448-F12	0.326791	619.487	1897												1	0.326791		FS448-F12 HVO_0970(670/1245)_(128)_HVO_0971(846/1920)
2_4_13_444-D04	2	4	13	444-D04	0.323574	559.018	1726												1	0.323574		FS444-D04 HVO_0282(1388/1857)
6_2_5_458-H06	6	2	5	458-H06	0.320358	508.198	1586												1	0.320358		FS458-H06 HVO_C0036(1589/3915)
7_13_18_435-A09	7	13	18	435-A09	0.319071	632.996	1983												1	0.319071		FS435-A09 HVO_B0233(960/1536)_(253)
1_11_13_444-A12	1	11	13	444-A12	0.312638	570.597	1825												1	0.312638		FS444-A12 HVO_B0118(1291/1935)_(133)_HVO_B0119(400/765)
5_18_5_459-G10	5	18	5	459-G10	0.308778	619.487	2005												1	0.308778		#N/A
3_4_17_436-C11	3	4	17	436-C11	0.308135	632.353	2053												1	0.308135		FS436-C11 HVO_1431(644/1440)_(186)_HVO_1432(408/408)_HVO_1433(266/354)
5_13_22_sRNA248anti	5	13	22	sRNA248anti	0.308135	554.515	1800												1	0.308135		#N/A
1_18_14_443-C08	1	18	14	443-C08	0.304919	547.438	1794												1	0.304919		#N/A
1_13_6_457-A12	1	13	6	457-A12	0.302989	487.613	1610												1	0.302989		FS457-A12 HVO_B0206(510/1674)_(40)_HVO_B0207(180/180)_(204)_HVO_B0208(251/852)
6_9_11_448-F02	6	9	11	448-F02	0.302346	532.643	1763												1	0.302346		FS448-F02 (23)_HVO_2091(1326/1326)_(207)
6_5_11_447-F10	6	5	11	447-F10	0.301702	638.785	2118												1	0.301702		#N/A
6_1_11_447-F06	6	1	11	447-F06	0.299772	493.402	1647												1	0.299772		#N/A
6_17_14_443-B06	6	17	14	443-B06	0.294626	469.601	1593												1	0.294626		#N/A
8_8_13_444-D05	8	8	13	444-D05	0.29334	623.99	2125												1	0.29334		FS444-D05 HVO_0092(93/285)_(162)_HVO_0093(1008/1008)_(85)
8_3_12_445-F09	8	3	12	445-F09	0.28755	524.28	1825												1	0.28755		FS445-F09 HVO_C0044(265/1002)_(144)_HVO_C0045(1155/1155)_(47)
5_11_13_444-A10	5	11	13	444-A10	0.284334	474.104	1667												1	0.284334		FS444-A10 HVO_2500(1153/2247)_(181)_HVO_2501(206/951)
4_11_6_457-F07	4	11	6	457-F07	0.280474	470.244	1675												1	0.280474		#N/A
3_7_12_446-E03	3	7	12	446-E03	0.279187	539.719	1931												1	0.279187		#N/A
2_17_3_H11.1r	2	17	3	H11.1r	0.278544	515.917	1854												1	0.278544		#N/A
3_10_12_446-C07	3	10	12	446-C07	0.277901	519.134	1869												1	0.277901		#N/A
7_2_17_436-G05	7	2	17	436-G05	0.277901	625.276	2251												1	0.277901		FS436-G05 HVO_1447(135/1746)_(188)_HVO_1449(343/360)_HVO_1448(252/456)
2_11_13_444-B12	2	11	13	444-B12	0.276614	565.451	2043												1	0.276614		FS444-B12 HVO_1444(783/861)_(124)_HVO_1445(882/963)
5_13_6_457-A10	5	13	6	457-A10	0.275327	494.689	1798												1	0.275327		FS457-A10 HVO_A0467(1202/2484)_(20)
2_14_3_p12r	2	14	3	p12r	0.274041	464.454	1693												1	0.274041		#N/A
6_18_13_445-H02	6	18	13	445-H02	0.268251	468.957	1747												1	0.268251		FS445-H02 HVO_0362(302/603)_(193)_HVO_0364(440/444)_HVO_0363(141/141)_HVO_0365(190/201)_HVO_0366(168/387)
6_14_14_443-D02	6	14	14	443-D02	0.264392	498.549	1884												1	0.264392		#N/A
5_12_13_444-C10	5	12	13	444-C10	0.263748	446.442	1694												1	0.263748		FS444-C10 HVO_0467(429/1209)_(50)_HVO_0468(291/291)_(97)_HVO_0469(766/957)
7_10_13_444-G05	7	10	13	444-G05	0.263748	633.639	2404												1	0.263748		FS444-G05 HVO_B0047(1069/1203)_(88)_HVO_B0048(664/813)
8_1_11_447-F05	8	1	11	447-F05	0.261818	515.274	1968												1	0.261818		#N/A
5_3_12_445-E10	5	3	12	445-E10	0.259245	499.835	1927												1	0.259245		FS445-E10 HVO_0914(513/780)_(154)_HVO_0915(828/912)
7_15_12_446-E09	7	15	12	446-E09	0.250883	597.615	2383												1	0.250883		#N/A
3_13_14_443-A03	3	13	14	443-A03	0.248953	477.963	1922												1	0.248953		FS443-A03 HVO_A0161(21/591)_HVO_A0162(1463/1467)_(30)_HVO_A0163(55/1062)
5_22_14_443-C10	5	22	14	443-C10	0.247023	442.582	1791												1	0.247023		#N/A
8_18_11_448-H09	8	18	11	448-H09	0.241233	494.689	2051												1	0.241233		#N/A
6_18_12_447-D02	6	18	12	447-D02	0.239303	450.945	1883												1	0.239303		#N/A
5_17_14_443-A06	5	17	14	443-A06	0.23866	429.717	1800												1	0.23866		FS443-A06 HVO_B0328(1289/2097)_(207)_HVO_B0329(204/2127)
3_2_13_443-G11	3	2	13	443-G11	0.238017	618.2	2597												1	0.238017		FS443-G11 HVO_A0103(114/123)_(80)_HVO_A0104(930/930)_(73)_HVO_A0105(82/339)
1_6_22_sRNA132	1	6	22	sRNA132	0.0585393	236.73	4051	0.0173872	141.581	8141	0.799198	1.25125	2884.29	2305	0.0694984	14.3888	20662.4	1436	4	0.236156	0.376031	#N/A
8_1_4_460-B05	8	1	4	460-B05	0.221935	544.865	2456												1	0.221935		#N/A
4_8_4_460-H11	4	8	4	460-H11	0.216788	434.863	2008												1	0.216788		FS460-H11 HVO_1818(15/528)_(62)_HVO_1819(690/690)_(120)_HVO_1820(369/369)_HVO_1821(533/555)
6_2_13_443-H10	6	2	13	443-H10	0.215502	440.653	2047												1	0.215502		FS443-H10 HVO_0683(406/696)_(65)_HVO_0684(1306/1491)
3_22_7_456-G07	3	22	7	456-G07				0.274291	1325.68	4835	0.143778	6.95515	14146.8	2034	0.142832	7.00122	17411.9	2487	3	0.186967	0.0756263	FS456-G07 HVO_A0477(1034/1194)_(62)_HVO_A0478(374/1134)
3_20_11_449-C03	3	20	11	449-C03							0.174119	5.74321	7230.39	1259	0.0897673	11.1399	11229.2	1008	2	0.131943	0.0596453	FS449-C03 HVO_A0476(860/921)_(257)_HVO_A0477(463/1194)
3_6_4_460-C11	3	6	4	460-C11	0.114505	1168.21	10205	0.106452	1218.17	11446	0.187026	5.34685	14334.6	2681	0.0961734	10.3979	20619.3	1983	4	0.126039	0.0413443	FS460-C11 HVO_A0477(440/1194)_(62)_HVO_A0478(1112/1134)
3_8_14_442-G07	3	8	14	442-G07				0.140162	760.422	5419	0.159694	6.26198	8153.13	1302	0.0698012	14.3264	16260.6	1135	3	0.123219	0.0472807	FS442-G07 HVO_A0476(512/921)_(257)_HVO_A0477(903/1194)
1_22_4_sRNA132	1	22	4	sRNA132	0.0360242	167.898	4670	0.0440001	354.84	8089	0.253548	3.94402	7517.04	1906	0.081463	12.2755	20193.3	1645	4	0.103759	0.101806	#N/A
