# Supplementary material for: A Haloarchaeal Small Regulatory RNA (sRNA) Is Essential for Rapid Adaptation to Phosphate Starvation Conditions
Source: Front Microbiol. 2019 Jun 5;10:1219. doi: 10.3389/fmicb.2019.01219 (PMC6560208; doi:10.3389/fmicb.2019.01219)
Supplement: Supplementary file 3 [file Table_3.XLSX]

## Sheet: Tabelle1
Supplementary Table S3. List of genes that are more than twofold downregulated in the sRNA132 mutant after 30 minutes phosphate starvation, compared to the wildtype.
The results of four biological replicates, averages, standard deviations, and gene identifiers are listed. Genes that were studied with Northern blot analyses are shown in red.
Position on Array	Replicate 1	Replicate 2	Replicate 3	Replicate 4	Average	Standard	Number of	Number of	HVO_number	Annotated function
			dye swap	dye swap	of ratios	deviation	analyzed	omitted	Identifier in the H. volcanii genome
BCR Name	Ratio 001	Ratio 002	1/Ratio 003	1/Ratio 004		of ratios	spots	spots
1_6_22_sRNA132	0.0585393	0.0173872		0.0694984	0.0484749	0.0274748	3	1	sRNA132
1_22_4_sRNA132	0.0360242	0.0440001		0.081463	0.0538291	0.0242617	3	1	sRNA132
3_8_14_442-G07		0.140162	0.159694	0.0698012	0.123219	0.0472807	3	0	HVO_A0476(512/921)_(257)_HVO_A0477(903/1194)	cons. hyp protein/ ABC-Transporter: Substrate binding protein
3_6_4_460-C11	0.114505	0.106452	0.187026	0.0961734	0.126039	0.0413443	4	0	HVO_A0477(440/1194)_(62)_HVO_A0478(1112/1134)	ABC-Transporter: Substrate Binding protein / Permease
3_20_11_449-C03			0.174119	0.0897673	0.131943	0.0596453	2	0
3_22_7_456-G07		0.274291	0.143778	0.142832	0.186967	0.0756263	3	0	HVO_A0477(1034/1194)_(62)_HVO_A0478(374/1134)	ABC-Transporter: Substrate binding protein / Permease
6_4_4_460-H06	0.228367			0.5543	0.391333	0.230469	2	0	(81)_HVO_1989(597/597)_(703)_HVO_1991(216/1230)	tRNA (pseudouridine(54)-N(1))-methyltransferase / ABC-type transport system periplasmic substrate-binding protein
7_11_10_450-E01			0.600007	0.228025	0.414016	0.263031	2	0	HVO_A0477(432/1194)_(62)_HVO_A0478(912/1134)	ABC-Transporter: Substrate binding protein/ Permease
7_8_7_455-C05			0.514291	0.318997	0.416644	0.138094	2	0	HVO_A0479(1064/1623)_(2)_HVO_A0480(643/954)	ABC-Transporter: Permease/ Permease
3_5_18_435-A03			0.425362	0.426485	0.425924	0.000794205	2	0	HVO_A0477(1194/1194)_(62)_HVO_A0478(375/1134)	ABC-Transporter: Substrate binding protein/ Permease
5_5_12_446-A02	0.368604	0.493937			0.431271	0.0886237	2	0	not found
3_5_12_446-A03	0.38533	0.477969			0.43165	0.0655061	2	0	not found
2_7_6_457-F04	0.33065	0.534744			0.432697	0.144316	2	0	(1009)_HVO_A0098(276/276)_(133)_HVO_A0099(90/492)	transcription initiation factor TFB (tfb12) / ISHwa16-type transposase ISHvo16 = HVO_A100
3_20_4_HVO_1650			0.348545	0.525452	0.436998	0.125092	2	0	HVO_1650	Polyphosphat Kinase (ppk1)
2_5_5_458-F12	0.366031	0.48826	0.459178		0.437823	0.0638513	3	1	HVO_B0291(551/678)_(143)_HVO_B0292(883/1470)	glycerophosphodiester phosphodiesterase / ABC-type transport system periplasmic substrate-binding protein (probable substrate glycerol-3-phosphate)
1_1_17_436-E08	0.364101	0.535808			0.449955	0.121415	2	0	HVO_0209(1128/1164)_(108)_HVO_0210(291/291)_(202)_HVO_0211(32/324)	glutaryl-CoA dehydrogenase /cons. hyp. prot. / ferredoxin (3Fe-4S)(4Fe-4S), zinc-containing
4_16_6_457-H11	0.272111	0.630905			0.451508	0.253706	2	0	HVO_0452(474/2877)_(123)_HVO_0453(219/219)_(57)_HVO_0454(806/996)	leucine--tRNA ligase / cons. hyp. prot. / alanine dehydrogenase (Ala <-> Pyruvat)
7_13_6_457-A09	0.279187		0.639164		0.459176	0.254542	2	0	HVO_B0173(1164/1989)_(177)	Smc-like protein Sph4
6_6_20_431-D06			0.517159	0.402206	0.459682	0.0812839	2	0	HVO_B0377(178/1020)_(260)_HVO_B0378(393/393)_(63)_HVO_B0379(250/1530)	FemAB family protein (Peptidoglycan Biosynthese Transfer of Aminoacyl-Gruppen)/ probable PPOX family oxidoreductase/ SSSF family transport protein (Transmembrane Transport)
5_2_4_460-C06	0.499192	0.435743			0.467468	0.0448648	2	0	HVO_2948(1421/1500)	phenylalanine--tRNA ligase alpha subunit
8_12_11_448-D05	0.254099	0.685906			0.470002	0.305333	2	0	HVO_0899(33/1401)_(123)_HVO_0900(969/969)_HVO_0901(250/1182)	ABC-Transporter (probable substrate branched-chain amino acids): Substrate binding protein / 2x Permease
8_2_5_458-H05	0.339013		0.624235		0.481624	0.201682	2	0	HVO_B0219(17/1155)_HVO_B0220(758/759)_HVO_B0221(740/744)_(189)_HVO_B0222(79/1260)	ABC-Transporter (probable substrate branched-chain amino acids): Permease / 2x ATP-binding protein / PQQ repeat protein
3_15_8_454-E03	0.645862	0.688389	0.343309	0.308385	0.496486	0.198314	4	0	HVO_2374(894/1002)_(346)_HVO_2375(171/1038)	transcription regulator (homolog to phosphate uptake regulator) (phoU2)/ ABC Transporter pst1
