# Supplementary material for: A Haloarchaeal Small Regulatory RNA (sRNA) Is Essential for Rapid Adaptation to Phosphate Starvation Conditions
Source: Front Microbiol. 2019 Jun 5;10:1219. doi: 10.3389/fmicb.2019.01219 (PMC6560208; doi:10.3389/fmicb.2019.01219)
Supplement: Supplementary file 4 [file Table_4.XLSX]

## Sheet: Tabelle1
Supplementary Table S4. List of genes that are more than twofold upregulated in the sRNA132 mutant after 30 minutes phosphate starvation, compared to the wildtype
The results of four biological replicates, averages, standard deviations, and gene identifiers are listed. Gene HVO_0416 that was studied with Northern blot analyses is shown in red.
Position on Array	Replicate 1	Replicate 2	Replicate 3	Replicate 4	Average	Standard	Number of	Number of	HVO_number	Annotated function
			dye swap	dye swap	of ratios	deviation	analyzed	omitted	Identifier in the H. volcanii
BCR Name	Ratio 001	Ratio 002	1/Ratio 003	1/Ratio 004		of ratios	spots	spots	genome
3_13_3_p5	5.22865	5.05257		3.07765	4.45295	1.1943	3	1	HVO_1026_R (CHR: 935986 - 936423/F)	7S signal recognition particle RNA
5_4_18_434-G10	5.25824	4.52811	2.58072		4.12236	1.38411	3	0	HVO_B0191(475/1425)_(109)_HVO_B0192(312/312)_(1)_HVO_B0193(372/372)_(352)_HVO_B0194(58/1185)	2x cons. hyp. prot. / ArsR family transcription regulator (HTH-Motiv) / LppX domain protein (Lipoprotein)
3_5_21_p5	4.01927	5.0916		3.04699	4.05262	1.02271	3	1	HVO_1026_R (CHR: 935986 - 936423/F)	7S signal recognition particle RNA
1_2_3_sRNA308	4.69922		3.29878	3.04093	3.67965	0.892342	3	1	HVO_1355s	sRNA308
1_8_22_sRNA308	4.64583		3.21799	3.04396	3.63593	0.878919	3	1	HVO_1355s	sRNA308
2_14_1_HVO_1359	3.66867	2.90507	1.72897	2.7585	2.7653	0.797842	4	0	HVO_1359	small CPxCG-related zinc finger protein
6_10_22_sRNA58anti	3.71628	2.65278	1.95878	1.92886	2.56418	0.837718	4	0	antisense zu HVO_A0008	Antisense zu IS1341-type transposase ISHvo19
4_17_18_436-B03			2.19919	2.89421	2.5467	0.491455	2	0	HVO_A0470(569/963)_HVO_A0471(635/705)	glyoxalase domain protein/ alpha(/)beta hydrolase fold protein
8_18_18_436-D01			2.2526	2.84046	2.54653	0.415685	2	0	not found
8_7_4_460-F09	2.34414		1.81661	3.29298	2.48458	0.748137	3	1	HVO_B0205(293/1740)_(135)_HVO_B0206(1405/1674)	Laccase (Oxidoreduktase)/ cons. Hyp. Prot.
6_4_13_444-D02	0.288837			4.2726	2.28072	2.81694	2	0	HVO_2704(457/507)_(84)_HVO_2705(288/288)_(94)_HVO_2706(538/849)	DUF1628 domain protein (Transmembrane protein)/ cons. Hyp. Prot./ translation initiation factor aIF-2B delta subunit/
7_14_13_444-G09	0.411061		2.7859	3.58218	2.25971	1.64974	3	0	HVO_1431(996/1440)_(186)_HVO_1432(408/408)_HVO_1433(75/354)	homolog to virus structural protein HRPV1-VP4 / homolog to virus structural protein HRPV1-VP3
2_21_21_HVO_A0269	3.39399	3.54627	0.801228	1.09374	2.20881	1.46266	4	0	HVO_A0269	glycerol-3-phosphate dehydrogenase subunit A
2_17_18_436-B04	2.21484			2.14679	2.18082	0.0481184	2	0	not found
5_15_5_459-A10	0.53007		2.224	3.78611	2.18006	1.62847	3	0	HVO_A0260(328/1353)_(683)_HVO_A0260_A(66/66)_(121)_HVO_A0261(320/762)	low-salt glycan biosynthesis protein Agl8/?/ low-salt glycan biosynthesis hexosyltransferase Agl6
7_20_1_HVO_2805_A	3.13281	2.13259	1.79592	1.6545	2.17896	0.666774	4	0	HVO_2805	cons. hyp. prot.
6_4_3_sRNA58anti	3.30908	2.54243	1.71767	1.13555	2.17618	0.950567	4	0	asRNA58
4_8_22_sRNA448	1.53038			2.81175	2.17106	0.90606	2	0	sRNA448
3_8_5_459-C03	3.59019	1.04323	0.986744	3.04699	2.16679	1.34855	4	0	HVO_2072(1126/2484)_(205)	homolog to HGPV1-ORF5
3_20_1_HVO_2901	3.97231	2.26388	1.25443	1.13682	2.15686	1.31176	4	0	HVO_2901	small CPxCG-related zinc finger protein
2_20_1_HVO_0416	3.33931	2.52788	1.42698	1.26048	2.13866	0.978219	4	0	HVO_0416	small CPxCG-related zinc finger protein
6_22_11_449-H02	2.48116	1.77491			2.12804	0.499397	2	0	HVO_2125(561/960)_(75)_HVO_2126(748/1722)	ABC-Transporter(probable substrate dipeptide/oligopeptide): Permease / Substrate Binding protein
7_9_6_457-A05	0.286907		2.60201	3.49221	2.12704	1.6546	3	0	not found
2_8_2_HVO_A0269	3.3303	3.36459	0.696167	1.03807	2.10728	1.43887	4	0	HVO_A0269	glycerol-3-phosphate dehydrogenase subunit A
7_7_18_435-E01	0.278544		2.56393	3.44115	2.09454	1.63272	3	0	HVO_2034(376/1056)_(115)_HVO_2035(756/1119)	ABC-type transport system permease protein (probable substrate sugar)/ TrmB family transcription regulator
7_17_11_448-E09	0.503052			3.6769	2.08997	2.24425	2	0
6_14_6_457-D10	0.725629	0.713228	2.5765	4.22539	2.06019	1.68819	4	0	HVO_0822(406/1047)_(269)_HVO_0823(642/642)_(14)	glycerol-1-phosphate dehydrogenase (NAD(P))/ DUF420 family protein (Transmembrane Protein)
3_13_1_HVO_1730	1.57541	1.30971		3.27185	2.05233	1.06446	3	0	HVO_1730	23S ribosomal RNA
5_11_22_sRNA112anti	1.91057	1.474	2.80074	1.96479	2.03753	0.554215	4	0	antisense zu HVO_A0251	Antisense zu HTH domain protein
3_11_18_435-E07	1.80764			2.22972	2.01868	0.298457	2	0	HVO_2970(101/372)_(82)_HVO_2971(237/237)_(96)_HVO_2972(693/693)_(72)_HVO_2973(210/210)_(88)_HVO_2974(127/381)	TrmB family transcription regulator/ 3x cons. Hyp. Prot./ cupin 2 barrel domain protein
4_14_3_p12	0.584749		2.88266	2.55784	2.00842	1.24358	3	0	HVO_2806s (CHR:2637529 - 2637627)	intergenic sRNAp12
8_13_12_446-B09	0.37954		1.86827	3.75359	2.00047	1.69091	3	0	not found
