# Supplementary material for: A Haloarchaeal Small Regulatory RNA (sRNA) Is Essential for Rapid Adaptation to Phosphate Starvation Conditions
Source: Front Microbiol. 2019 Jun 5;10:1219. doi: 10.3389/fmicb.2019.01219 (PMC6560208; doi:10.3389/fmicb.2019.01219)
Supplement: Supplementary file 5 [file Table_5.XLSX]

## Sheet: Tabelle1
	Supplementary Table S5. Predicted interaction energies between sRNA132 and putative target mRNAs.
	The mRNAs that were studied experimentally with Northern blot analyses are shown in red.
	putative target	predicted site in sRNA	interaction energy
	HVO_0209	84-95	-9.18
	HVO_0211	115-124	-2.2
	HVO_0416	111-124	-3.89
	HVO_0452	26-57	-18.53
	HVO_0454	1-20	-10.42
	HVO_0822	86-96	-13
	HVO_0823	32-45	-13.96
	HVO_0899	8-65	-17.48
	HVO_0900	82-97	-7.35
	HVO_0901	84-92	-7.64
	HVO_1026_R	82-96	-13.26
	HVO_1359	35-55	-0.35
	HVO_1431	81-95	-13.39
	HVO_1650	86-95	-8.51
	HVO_1730	86-95	-12.52
	HVO_1989	83-91	-6.52
	HVO_1990	86-95	-7.54
	HVO_1991	84-93	-9
	HVO_2034	84-93	-12.37
	HVO_2035	85-93	-8.63
	HVO_2072	84-93	-8.58
	HVO_2125	35-44	-10.22
	HVO_2126	37-54	-11.9
	HVO_2374	82-91	-10.57
	HVO_2374	82-91	-10.57
	HVO_2375	85-93	-7.19
	HVO_2704	85-98	-9.18
	HVO_2706	81-95	-10.3
	HVO_2805_A	85-93	-0.71
	HVO_2901	83-92	-6.24
	HVO_2948	84-95	-13.58
	HVO_2970	1-16	-4.38
	HVO_2974	85-93	-8.31
	HVO_A0098	84-96	-7.27
	HVO_A0099	35-43	-9.54
	HVO_A0260	34-54	-10.8
	HVO_A0261	34-42	-7.98
	HVO_A0261	34-42	-7.97
	HVO_A0269	82-96	-13.5
	HVO_A0470	110-140	-5.98
	HVO_A0477	85-94	-11.94
	HVO_A0478	84-92	-7.67
	HVO_A0479	82-92	-10.23
	HVO_A0480	85-96	-10.02
	HVO_B0173	85-96	-8.8
	HVO_B0193	25-45	-5.7
	HVO_B0205	84-94	-11.2
	HVO_B0219	32-45	-8.97
	HVO_B0220	37-45	-6.92
	HVO_B0221	37-56	-12.15
	HVO_B0222	28-39	-10.15
	HVO_B0291	86-96	-8.03
	HVO_B0292	86-95	-10.16
	HVO_B0377	36-44	-10.04
	HVO_B0378	83-91	-5.49
	HVO_B0379	85-98	-9.3
